# Supplementary material for: Identifying the pattern of immune related cells and genes in the peripheral blood of ischemic stroke
Source: J Transl Med. 2020 Aug 3;18:296. doi: 10.1186/s12967-020-02463-0 (PMC7398186; doi:10.1186/s12967-020-02463-0)
Supplement: Supplementary file 3 — Additional file 3. The expression matrices of total 1082 DEGs in training set. [file 12967_2020_2463_MOESM3_ESM.txt]

GSM416567	GSM416568	GSM416569	GSM416570	GSM416571	GSM416572	GSM416573	GSM416574	GSM416575	GSM416576	GSM416577	GSM416578	GSM416579	GSM416580	GSM416581	GSM416582	GSM416583	GSM416584	GSM416585	GSM416586	GSM416587	GSM416588	GSM416589	GSM416590	GSM416528	GSM416529	GSM416530	GSM416531	GSM416532	GSM416533	GSM416534	GSM416535	GSM416536	GSM416537	GSM416538	GSM416539	GSM416540	GSM416541	GSM416542	GSM416543	GSM416544	GSM416545	GSM416546	GSM416547	GSM416548	GSM416549	GSM416550	GSM416551	GSM416552	GSM416553
PLXDC2	1.337464	1.5388435394	1.5336709106	1.540831413	1.547924442	1.316929	1.2107295891	1.059823	1.9888860424	1.6903574048	1.677583	1.299714	1.2055178044	1.9647007495	1.0386851868	1.5438453285	1.351881	1.6740474541	1.131601	1.822598551	1.4323109555	1.972172	1.3626307931	1.392416	2.555182	2.2095180399	2.333057	2.2093972748	2.5969429701	2.0899788465	2.2378803784	2.9100472062	1.876055	1.732202	2.1990727133	3.0708628427	2.043123	2.5576402647	1.8299945752	2.0882684305	2.1881083759	2.27598	1.897904457	1.7550166834	2.229966	1.8353554231	2.433804	1.9557889965	1.6156041621
LAMP2	2.18623	2.4382335209	2.7702160068	2.6695760765	3.0277085107	3.134473	2.6733677983	2.344575	3.2173094475	2.6488310076	2.962176	2.559545	2.5062917147	3.0840076385	2.2582337012	2.7344345277	2.813071	2.9450098378	2.471135	2.921238306	2.8318959622	3.18188	2.7544032481	2.775815	3.544442	3.301780109	3.464405	3.688369991	3.9355249665	3.4991124089	3.4524508211	4.1709449477	2.917981	3.712165	3.5770764108	4.5529024617	3.377176	4.1727522832	3.6611557764	3.1500397561	3.7759274906	3.476309	3.4157910194	2.9271038704	2.833902	3.0922079189	3.789291	3.6183020698	3.0024975101
TM9SF2	2.643013	2.9531937259	3.5036774321	3.0867921444	3.5666923307	3.624007	3.2293072018	3.242057	3.8731776851	3.3315419757	3.240305	2.949408	2.9448745543	3.50246486	2.5447964525	3.0859386111	2.858277	3.1238985817	2.474974	3.285820406	3.4511387252	3.666452	3.363590301	3.205127	3.802991	3.3898114482	3.661835	3.7146013877	4.4869017915	3.9343426799	3.9310547218	4.3065668496	3.397195	3.979556	3.9050581277	4.8552961616	3.941048	4.4534961092	4.1428961961	3.6123796058	4.4167255381	3.813271	3.7182854978	3.1616025418	3.138411	3.3390057821	3.653351	3.5459069666	3.477668811
CPD	1.359262	1.3147618521	2.1152844602	1.7486645001	1.8596007998	1.510484	1.3332422043	1.549054	1.5852266785	1.7539802994	2.06704	1.84077	1.4642754693	2.2310335718	1.6694643738	1.9580917297	2.54189	1.787588025	1.842726	2.223810933	1.9214445492	2.126894	1.635421683	1.599756	2.197787	2.6982226129	2.19919	2.7438563218	2.7720096207	2.6645761077	2.2211305609	3.6820345243	2.2179	2.900338	2.1936843615	3.3207277896	2.338311	3.0919261644	2.6167323697	1.5090047524	2.8739749254	2.915901	2.6417868161	2.2869757704	1.909761	2.5158574536	3.382424	2.8261975209	2.1173738189
SLC22A4	2.005266	1.9464015966	2.1890874741	2.4509234578	2.5021217153	2.434898	2.2397828308	1.563968	3.3257934886	3.1472762867	2.828319	1.721676	1.6677262789	2.7263209973	1.2877694568	2.2733123053	2.153748	2.3665411212	2.125225	2.194239321	1.9117203195	2.929112	2.6965994491	1.77682	2.918422	3.102301287	2.595419	3.8934828987	2.7038295433	2.9532578545	2.8624480344	4.4767229145	2.079825	2.708461	3.0147975877	3.8977402882	2.995834	3.1470920147	2.6533546743	2.7204672656	3.3933286269	2.95476	3.1908065825	2.854122351	2.571504	2.020145861	2.479753	3.9602763113	2.0146685232
ID3	0.9916339	1.27055381	1.8312114771	1.0821034767	1.6815214405	1.173222	1.2962571309	2.15514	1.5170078667	1.3307851554	1.993969	1.172774	1.6026277681	1.8596670492	1.6630215314	2.3120170648	1.567385	1.6051358581	1.707591	1.939964035	1.6886885455	1.373905	1.7461071176	2.095086	0.5883781	0.7191475669	0.2376338	0.709355348	0.5897895478	0.6129404002	0.676157029	-0.1030651154	1.298515	1.438837	0.2864960085	0.3678594541	0.551569	0.3177693787	1.1954040757	1.101166299	0.2128142259	0.8473908	1.3073689405	1.5584971611	0.6347777	1.1636878089	1.442878	1.1533285943	2.2004153727
SRPK1	1.330019	1.5794024925	2.088923296	1.7369357994	1.7106387508	1.833437	1.5431364264	1.552342	2.0354910051	2.0971292682	2.318973	1.798685	1.7099701813	2.1149859446	1.4481389391	2.0419922999	2.285453	2.1149558472	2.212985	2.048790016	1.7289505702	2.044282	1.6294701304	1.579475	2.186008	2.3376586397	2.476848	2.8524950329	2.4145030769	2.4834297577	1.8939817101	3.6637659753	1.667745	2.343299	2.3652699918	3.3260671175	2.453465	2.6333271067	2.5900572044	2.0327279993	2.8749941483	2.617316	2.7521280732	2.8455924299	1.804604	2.3083061301	3.786711	3.1184023819	1.9117134351
ANTXR2	0.7394395	0.6590612135	1.2686906111	1.1828596379	1.2236024213	1.198029	1.0814896972	0.875233	1.4378203041	0.9880152813	1.34658	1.359539	1.0809531845	1.3191991279	0.6800661324	0.9192881165	1.216549	1.4630193821	0.9657194	1.340940344	1.3365064814	1.280941	1.4235122825	1.565649	2.136991	1.8014026458	1.89851	2.1419022542	2.5135111481	1.6597978966	1.815899021	2.0027146697	1.374528	1.962501	2.0929205347	2.3182045011	1.680283	2.2664983443	1.640125681	1.4768871986	1.6371615311	1.737103	1.7769379499	1.8440717658	1.435492	1.9514356322	2.645909	2.3867157322	2.0701214948
NPL	1.420121	1.5823022361	1.6937676113	1.3167608052	1.889406598	1.93467	1.6000587358	1.270753	1.8244015438	1.8484501852	2.227889	2.075703	1.5958466923	2.1631962059	1.4254357797	2.0690711353	2.002906	2.2302601774	1.875784	1.921047874	1.6760437679	2.055134	1.2270304309	1.21178	2.192957	2.5180670919	2.294945	2.7185938532	2.7940800116	2.3825771037	2.524312104	2.683200946	1.247647	2.341934	2.5674821931	3.0687135501	1.823109	2.6345307889	2.2555698355	1.7198279808	2.6465161742	2.28309	2.7689673026	2.881266993	2.027754	2.4603432487	2.690318	3.0261009646	1.6159292861
USP3	2.921147	3.2003665582	3.5782405837	3.2235166188	3.47367859	3.189723	3.2713037669	2.990285	3.5957872274	3.3179510839	3.574048	3.414304	2.9753249895	3.5247877949	3.2983088275	3.626946516	3.809135	3.7414796777	3.075402	3.65866732	3.4137405903	3.483285	3.0848322055	3.270378	3.957482	3.5227646997	3.633212	4.0235181987	3.9538183338	3.6261464891	3.6317423503	4.1076427248	3.150915	3.668573	3.496325368	3.8319341352	3.432714	3.8593401498	3.6581799994	3.1287242719	3.7281992957	3.695905	3.9819136275	3.8601773858	3.548958	4.1517463819	4.058146	4.2564815397	3.7977865225
ETF1	2.165103	2.5435670135	2.6983787791	2.4679439931	3.0530097929	3.076801	2.9846068674	2.611488	3.1910449917	2.6257999362	2.699398	2.679671	2.34591706	2.6246154699	2.5942085556	2.7601146068	2.496292	2.2974862832	2.460723	2.846117404	2.7103984276	2.582112	2.5417544184	2.828482	3.180801	2.6123739401	2.699252	2.5027446195	3.4266059188	3.2882017181	3.149164884	3.3416171021	2.95833	2.902786	3.0440603237	3.5195730756	2.987327	3.2849242417	3.4437033011	2.7410466864	2.9595908195	2.92644	2.8329505064	2.6428369327	2.711833	3.0657676894	3.149286	2.493353007	2.8302899443
SLC2A3	2.864982	3.3032915419	3.3723371851	3.207332324	2.556456438	2.742108	2.6540206517	2.550237	3.1408020738	3.1177656912	3.906177	2.794296	3.0877067438	3.4618753214	2.555340053	3.2511329161	3.425642	3.0077810913	3.265204	3.279146448	2.5831377407	3.458734	3.2151469616	2.874321	3.893875	4.3545584039	3.916979	4.8662134533	3.9939057401	3.4751766031	3.0424589675	4.8488850169	3.110697	3.583169	3.7188888693	4.7598617573	3.212074	4.1833843956	3.5918463479	3.2588270962	3.5353087427	3.383674	2.7562531114	3.8528115411	3.332342	3.5748421203	5.056675	4.7817981825	3.215591819
NUP210	2.348741	2.4527987534	2.407885506	2.4484122927	2.3139347362	2.02348	2.6346253811	2.597073	2.3868023414	2.5224058499	2.331304	2.596476	2.3622141256	2.3121787846	2.2381284769	2.1912264599	2.511207	2.5389186648	2.021472	2.288390774	2.2524294592	2.440713	2.3530391553	2.533167	2.286319	2.0316664426	2.176256	2.4463587249	2.2680038889	1.638342939	2.0674203626	1.5560313669	2.077333	2.228043	1.9717977694	1.508554157	1.832743	2.0328931556	1.9514629622	2.1088794163	2.1319269014	2.08272	2.0295123452	2.4161318964	2.234579	2.5822772255	2.281008	2.6213982825	2.5234308405
ITGAM	3.35166	4.0365444529	3.8618133589	3.688968581	3.8323102258	3.774587	3.6111611553	3.298975	4.3456154963	3.7574332628	3.999504	3.368718	3.5429529124	3.9486945471	3.312228955	3.8118951024	3.705824	3.5057528345	3.527597	4.081389518	3.5241668489	3.610006	3.0870349531	3.301762	4.613367	4.5313944683	4.162756	4.4237629479	4.7791120267	4.3598552845	4.6309284636	4.854639278	3.952619	3.920231	4.5625819666	5.3827309159	4.076123	4.7266890185	4.0316017974	3.8769338736	4.7688483206	3.608855	3.7489953359	4.149576625	3.862493	4.3690983138	4.59918	4.7044730411	4.2810263473
RGL2	3.225722	3.1821592839	3.1233169402	3.1073301051	2.8705825318	2.98223	3.0065173867	3.14295	3.4123737786	3.2799826574	3.210795	3.145484	2.9316050016	3.279868242	3.2089042005	3.4192542522	3.575112	3.278140586	3.217001	3.464650813	2.7636330548	3.60317	3.055156041	3.08677	3.173228	3.7397751573	3.203637	3.6882293337	3.4867391167	2.9449333239	3.4350123204	4.2057938142	3.28452	3.333871	3.2864981093	3.2706933017	3.079126	3.9243954666	3.5186950965	3.6313549178	3.4042597721	3.662999	3.5331446063	3.8568087331	3.524888	3.3470088285	4.0724	4.0382493506	2.9884950877
TMC6	2.159255	2.5794062729	2.054300994	2.3167655323	2.1454002903	1.798793	2.2570733871	2.07013	2.7257136546	2.0089027209	2.312362	2.2268	2.2380686312	2.317145132	2.3553514859	2.3704654892	2.659664	1.8383435655	2.244245	2.924456578	2.3092661787	2.273587	1.8924540716	2.451576	2.274029	2.0031225405	1.624661	2.0934851147	1.8959878679	1.5034369362	1.8375385845	1.0189112395	2.287694	1.412754	1.7476990251	1.1283094994	1.303602	1.6499326878	2.0094146541	1.7145475509	2.2949209073	1.671217	1.4558444048	2.4009223867	1.787592	2.6979555959	2.138497	2.5013918896	2.6497304146
PPP4R1	2.400955	3.0901848428	3.0706854199	2.7148355182	3.2023702249	3.508991	3.2216613471	2.816563	3.7200730691	3.2831358768	3.399924	2.899264	2.4758718949	3.1674342283	2.5920838217	3.3062955496	3.0196	3.1604607715	3.037781	3.089797987	2.9479175251	3.531771	2.8661956951	3.02843	3.307814	3.6619631286	3.313007	3.6975214199	4.3051751131	3.613504705	4.0220553003	4.8727385156	3.036907	3.54245	3.5041870356	4.25249933	3.288144	4.2525693409	3.9725203269	3.4693066109	3.9451608311	3.543596	3.5919922245	3.4698575732	2.716773	3.2782338375	3.754787	3.6341152411	3.2326216871
NFIL3	2.912022	3.2303982619	3.2094879112	2.9606154783	3.6084549658	3.907562	3.7875368414	3.056357	4.1680459366	3.8059065351	3.122791	2.956803	2.832179272	3.6031665494	2.1889864857	2.9430583471	2.572274	2.8906506315	3.034124	2.800761129	2.6305981343	3.611009	2.9998762725	2.850111	3.670691	3.607359396	3.457545	3.6048447674	4.5092058572	4.1972039954	3.8792969459	5.5271020448	3.100032	4.124266	3.9599993361	5.146536425	3.909531	4.5308868904	4.2013550603	3.6185835593	4.7272339137	3.407068	3.4695380341	3.0676659059	2.556082	2.939149362	3.878286	3.4629549614	2.2791780183
BAZ2B	1.690967	2.125050212	2.9392288893	1.9644548612	2.4822702488	2.627222	2.3876688506	2.559033	2.3973935969	3.0428256974	2.674552	2.548677	1.9888688263	2.725806037	2.7662990196	3.1099756906	3.800773	2.7890236728	2.220711	2.870572383	2.5467973141	2.976241	2.4829834004	2.679668	2.586207	3.3766481772	2.593643	3.7351420871	3.3209722662	3.5545486338	3.4217622651	4.2658537484	3.286661	3.646334	2.7679727371	3.912740847	2.699128	3.7729206943	3.8690032536	3.0144270889	3.5835400947	4.192959	4.0342166738	3.2327361855	2.943625	3.1589120306	4.206528	3.7659031867	2.897124376
SLC25A42	-0.01131852	0.1880251943	0.4225041724	0.0001035532	0.0931681166	-0.1116508	0.2420144013	0.4363278	0.2403946381	-0.2151206561	0.3800649	0.2219044	0.4638186817	0.3468569342	0.3735781124	0.4951425815	0.6017923	0.5257537186	0.2205136	0.756230397	0.3863409023	0.1957957	0.0663709119	0.3296063	0.3061151	-0.6108433134	-0.3026833	-0.4086453824	-0.478750044	-0.2896777247	-0.6382573171	-0.8801353288	-0.3176515	-0.5663014	-0.5132227149	-0.9679121442	-0.03324353	-0.8214510143	-0.1447974679	-0.6451069365	-0.321914703	0.1434262	-0.0512154508	0.3330237692	-0.5701845	0.6082341726	-0.3996931	-0.182359336	0.3837812309
CLEC4E	2.952998	2.9363304053	2.4474147401	2.5351020186	2.1197119066	2.656105	2.238221794	2.070374	2.3195800357	2.3174108729	2.343593	2.813544	2.8055076231	3.4829844363	2.9820272292	2.6893097744	3.246799	3.0516172444	3.398837	2.432468519	2.6956311692	2.833038	2.496330733	2.18473	2.936081	3.5051461613	3.272143	2.9031338979	3.3683606373	2.3080922406	3.1081659574	3.7444529976	2.615648	2.856823	3.1549847544	3.3929711126	3.514401	3.3514188686	2.4972201163	2.5798940356	3.4841010697	3.248438	3.0619704774	3.2884408186	3.216647	3.5669236167	4.042984	3.2725289655	2.5401167962
CLEC4D	2.234197	2.2199836873	2.1085774	2.3580795999	1.3618459124	2.189583	2.1132455076	1.568499	2.0287842016	2.4086670583	2.072897	2.082508	2.1132309925	2.5520005099	2.1183551064	2.57128954	2.247708	2.0273056975	2.563948	2.037885467	1.6960071898	2.001933	1.8649798241	1.418891	1.842285	2.7292843313	2.312829	2.1248934742	1.9939631827	2.0663441495	2.0790096184	4.5476897945	2.329547	2.900351	2.5576024703	4.0721470304	2.22972	3.2255632574	3.0151218242	2.7461375188	3.142517638	2.691779	2.3693093606	2.202541059	2.619088	2.0644317656	4.455431	2.280388135	1.6093924217
F5	1.903456	1.6005975154	2.0040068631	2.1082093116	1.4531783022	1.469875	1.5982887675	1.228355	1.6426306898	2.1460568839	2.372498	1.660302	1.9011067286	1.8908002516	1.7445703651	1.7142838789	1.732986	2.152132761	1.874346	1.575087454	1.1992622944	1.559354	1.534425539	1.469747	2.011429	2.3020365195	2.564346	2.9454807437	2.7570692567	1.9251101332	1.7876009782	3.2299341724	2.161281	2.363623	2.5121143219	3.6936148338	1.701771	2.6630162368	2.1231951384	1.7945999588	1.8389610293	1.917694	2.0233181009	2.6348699703	1.969106	2.0877491842	3.63802	3.4276859007	1.2122659309
STX6	0.5907199	0.8182092304	1.0950844522	0.9287731827	1.208700309	0.963277	1.0151510991	0.8648324	1.2182356906	1.1486927123	1.093112	0.9699014	0.8278571304	1.1080408794	0.7080575387	1.1852136362	1.275834	1.2346278817	0.7007201	1.236061289	1.0618878247	1.276644	0.7920429435	0.8951664	1.24559	1.1220106031	1.109422	1.5569300163	1.465059281	1.4718140791	1.3635753546	1.5377761614	1.176843	1.055779	1.2606864109	1.6250574561	1.199213	1.767587595	1.3433624913	1.0350290341	1.6359799728	1.274709	1.5088061501	1.5037991998	1.119707	1.4231223222	1.760378	1.5544869991	1.364339914
RNASEL	1.388456	1.2994918757	1.9030994373	1.2932882588	2.0202098247	2.211424	1.9841882141	1.919771	2.4271771924	2.2301542425	1.910774	1.595601	1.3319825597	1.9171852718	1.4036872844	1.8415259853	1.703023	1.749188994	1.249909	1.8643415	2.0745047842	2.399907	1.7710352679	1.942677	2.333014	1.8586950009	1.726391	2.5004211635	2.4346289726	2.7008122017	2.3901698615	3.001784754	2.001269	2.424806	1.9317872544	2.8614642253	2.317468	3.0429232243	2.8637768375	1.9936259235	2.800345735	2.709884	2.7484377864	2.1040982399	1.373107	2.4842825415	2.238818	2.4559135536	1.9790840195
GYG1	3.272445	3.7288581664	3.5225746781	2.7330241083	3.5459860578	3.319897	3.6800455588	2.728689	3.5474938938	3.0450319693	3.810512	3.154131	3.0915752186	3.3206739916	2.7450278557	3.2410116006	3.206638	3.4053438007	3.032767	3.534151546	3.1730363523	3.294933	2.6227267755	2.932416	3.956828	3.617124012	3.259342	3.6634067719	3.6136082672	3.5034697282	3.6093452576	5.3551231017	3.176724	3.252034	3.4752534302	4.6788123086	3.6634	3.7778273442	3.4352301893	3.5216768892	4.0114581646	3.432032	3.3845009358	3.4867770586	4.061496	3.3696545639	4.139621	3.8148852893	3.6871423428
ABCA1	-0.9730087	-0.5276028289	-0.8627770044	-0.7396512167	0.308042632	-0.2802357	0.1111946441	-0.1554911	-0.4779603354	0.0744827136	0.4860852	-0.6948103	-0.4648232236	-0.2332662104	-0.5147862943	-0.3191496355	0.006575148	-0.0229546921	-0.1881328	-0.329867404	-0.3607507206	0.7467547	-0.4979515247	-0.3176045	-0.1969508	0.6656795041	0.5843002	0.8033653327	-0.0287973091	0.2298106687	-0.2656689971	1.2651474045	0.2524856	0.2189318	0.6009746252	1.9956346197	0.300887	1.0438214801	0.7465308561	-0.161725392	0.3690623259	1.052667	0.6723914359	-0.4120820786	-0.7660684	1.302072517	1.131639	1.0976871007	-0.1625492146
TSEN34	2.304776	2.6939254425	2.862495919	2.4477875192	2.7049797933	2.804838	2.358974237	1.671827	2.9573038412	2.2954501598	2.887021	2.864241	2.5932671837	3.2406264559	2.5224558921	2.9317808653	2.982092	3.121781322	3.254042	2.681122531	2.4054888229	3.037179	2.2441529478	2.556117	3.545371	3.39847204	3.19908	3.5403508922	3.4166770316	2.5170211595	3.1109708536	4.0640823859	2.357673	3.080347	3.0131233751	3.5562663365	2.767651	4.0023376517	3.2190096465	2.9809012996	3.4300148808	3.200169	3.3279279285	3.5222622257	2.909893	2.8104829541	3.67887	3.7258682847	2.9976918515
IRAK3	1.702875	1.4080431436	1.8661312379	1.5967289534	1.4928574153	1.704281	1.1342020188	1.007192	1.48931085	1.7985580474	1.944356	1.549647	1.4445119654	2.3913450134	1.7311102624	2.2098263137	2.256864	1.9836413532	1.637203	1.707230759	1.9434861051	1.743137	1.1302070361	1.071421	2.274098	2.0006598564	2.372454	3.0085043766	2.2181827646	2.2239496488	1.8959862756	3.9642619714	1.675871	2.176511	2.3057595997	3.2202883179	2.170911	2.0955932475	1.5195312911	1.5196269345	2.2771687903	2.407749	2.2909562535	2.1600366956	2.663537	2.4886550638	3.408854	3.1815721113	1.5445899715
NPEPPS	2.080583	2.4098531201	2.8026871554	2.5242093104	2.5856246709	2.658741	2.6427493103	2.492643	2.7408503647	2.729867193	2.72205	2.553473	2.3700455546	2.622109084	2.4110104607	2.7421932562	2.898815	2.7071691438	2.404689	2.829071077	2.7635735754	2.621004	2.6136167129	2.759815	2.960433	2.8777317861	2.801971	3.2787384679	3.5137469701	2.7889774809	2.9886557954	3.5292159001	2.670118	2.936519	2.8387136077	3.0026937478	2.558113	3.3321405368	3.2260901334	2.9139488774	3.2976940505	3.269026	3.4391333804	3.2775496782	2.989362	3.13671418	3.346519	3.653395822	3.0409550458
TXN	2.450952	3.3167340844	3.2437426294	2.2844847736	2.7929158762	3.679907	3.4025585744	2.383001	2.5798292911	3.1800636551	3.11732	3.130657	2.2414546581	3.3692214506	2.3070978326	3.2599328463	2.786999	2.8185662733	3.606479	2.612035632	2.5011907102	3.176189	2.3877535306	2.251497	2.78011	3.7367651104	2.9535	3.3869259565	3.5703837709	2.922537395	2.984698213	4.0953924489	2.625073	3.710033	3.0922955035	4.1024599286	3.283475	3.8227353243	3.7884758024	2.9943178454	3.1836624827	3.432979	3.7622815076	3.094757639	3.557037	2.4783164147	3.950369	3.4368015246	2.4546420034
DIRC2	0.7820284	0.9221035093	1.1623028079	0.7825483288	0.8710969972	0.6549528	0.5040831037	0.5011307	1.2731827746	0.9351558156	1.199841	1.14853	0.7312851016	1.6615841288	0.7627649191	1.4003349958	1.291529	1.1832339817	1.29018	1.258537219	0.9063026454	1.363466	0.6142780971	0.9635797	1.409693	1.4038645469	1.523882	1.5113735666	1.5202264947	1.1225687819	1.0290883122	2.3367438011	1.095703	1.202163	1.5965868611	2.7446740554	1.660329	1.7110362608	0.8303371173	1.2243434182	1.7024562565	1.322604	1.530349052	1.1103643278	1.580481	1.21845801	2.714395	1.82965701	1.154022713
TNFSF13B	3.932256	3.4560757047	3.6055480633	3.3489303987	3.9715508776	3.402291	4.5241360527	2.977217	3.9518625526	3.6909466638	3.419641	3.251492	3.1350974042	3.4084574577	2.8439205617	3.3762659449	3.149459	3.4106767541	3.176801	2.989967041	3.2059764267	3.681813	3.2489425298	3.439007	4.184412	3.1753211608	3.965342	3.8198036549	4.2118639104	4.7118899837	4.4270510132	5.2829801396	4.090136	4.210757	4.3492460146	4.6983678895	4.417429	4.9035070434	3.9568353951	4.3655692395	4.3874991776	4.153413	3.8842760335	4.1197610198	4.029811	4.2255969316	4.423631	4.0402247639	3.1932862434
MBOAT2	1.521042	1.6799294676	1.1309009099	1.4850003011	1.8170402643	2.39444	2.6426244352	1.961982	2.1876892292	3.1033959887	1.252283	1.363235	1.2194993201	1.3371061017	1.2651141267	1.2176373287	1.249984	1.4916493307	1.293442	0.807037841	1.1766636613	1.852064	1.4708218434	1.635245	1.673635	1.7722643465	1.96836	2.4049518813	2.006140316	2.0541645352	1.902396375	3.4642161545	2.246641	2.014312	2.5934827636	1.8644218841	2.644972	3.0831070589	2.3840228447	3.1457152822	2.7789370528	2.116478	1.9001824525	1.6362693718	1.742604	1.1328673126	1.720665	2.2569432064	1.0629368854
SIRPB1	1.435168	1.2616611257	0.9393005149	1.3037332928	1.1457327819	1.109147	0.6776214723	0.4367943	1.6044216006	1.120178846	1.184054	1.327732	1.1995680431	1.4411488128	1.0660428503	1.2356604445	1.152495	0.9028960871	1.291753	0.899907945	0.8956282615	1.455645	1.0485885309	1.119188	1.724595	1.9102191149	2.10998	2.0692521737	2.1764385663	1.8198559897	1.5024312911	2.1953591553	1.050816	1.497436	2.4802150118	2.012487882	1.090956	1.7181113252	0.9368385276	1.3560122242	1.2576798634	1.378338	1.2764813544	1.8419837235	1.653289	1.0186092212	1.742069	2.0933607012	1.2645896201
VIM	2.642186	3.3519942031	3.5373603122	2.8802051587	3.4873759205	3.050868	3.1741908985	2.826684	3.4340158894	3.0025523207	3.40906	2.853408	3.0408029598	2.95265506	2.7686698097	2.8527713892	2.982191	3.0108759511	2.47373	3.216942754	2.9000244558	2.538578	2.6671661958	3.26008	3.911155	3.2929185717	3.486348	3.5639849253	3.7922021393	3.3191153408	3.6738314294	4.0156923023	3.189514	2.953564	3.5458767603	4.1886570268	3.517025	4.1070851558	3.1196944834	3.3277084589	3.5756295072	2.24723	2.5201361543	2.8842072204	3.84332	3.0443764843	3.410143	3.1559341206	3.6681530023
SQRDL	4.235554	3.9197710762	3.9445177754	3.7957268754	4.0483667858	4.200815	4.101646741	3.503294	4.3060881595	3.7349453735	3.860959	3.898047	3.9509151515	3.8901778954	3.4606047289	3.5781630176	3.766066	3.8486939053	4.022491	3.91567893	3.694405418	3.799763	3.5370583272	3.904901	5.025561	4.2049261815	3.861776	4.1977206914	4.9361922314	4.3701003619	4.419838157	5.0033922436	4.015721	4.236562	4.3619002929	5.0407787844	4.259421	4.7049749301	4.4187202982	4.2821383915	4.3201539647	3.914755	3.7961012972	4.0526510785	4.336325	4.2234029573	4.445548	4.2728889416	3.9077026254
HECW2	-0.2722656	-0.3806765206	-0.6247183153	-0.1345938417	-0.7650794181	-0.4891948	-0.7959359305	-0.8874382	-0.5833366695	-0.1808355026	-0.7137155	-0.4935326	-0.5077844467	-0.2697429929	-0.3830051242	-0.1682496975	-0.2199075	-0.3056781751	-0.09252589	-0.361630639	-0.5549455762	0.1878897	-0.3827442346	-0.8501744	-0.4167998	0.3928122648	0.231444	0.2456699238	0.0107736026	-0.3815385574	0.1435184767	1.1481410183	-0.3394213	-0.2257963	-0.0991366276	0.3241191494	-0.216708	1.010394873	0.2020577859	0.1337210145	0.6658522835	0.199104	0.3658184352	-0.1817529733	-0.04633238	-0.4395956772	1.04514	0.1215399513	-0.6496231039
CXCL16	2.813783	2.6896135216	2.8950112531	2.7136189013	2.8556798289	2.512858	2.3262638531	1.946389	2.9765061926	2.2231158565	3.174482	3.006335	3.1466793991	3.3901061924	2.8043244017	3.1525950137	3.283981	3.0036359363	3.361617	2.699504556	2.7302321905	3.138771	2.3843734679	2.801763	3.780185	3.0078072951	4.185716	4.1066023325	3.3312721251	3.6632936655	3.0415464687	3.9595017116	2.637585	3.106817	3.9620424336	4.6849236314	4.039511	3.0400282543	2.651919851	2.2242863238	3.3223236327	3.447852	3.4425450274	3.289805962	3.070175	3.4589610958	4.645783	4.1932800371	2.8767762928
CD163	1.995098	2.0408375083	1.9286354043	2.272819699	1.9055045718	1.430246	1.5379031278	1.448575	1.7731924802	1.7645960969	1.901443	1.728565	1.9118415765	1.9811831464	1.8945813262	1.7848390751	1.83556	1.9075407714	1.863724	1.826637565	1.950578503	1.718568	1.7747526649	1.516768	2.231538	2.1396846191	2.648392	2.0742906164	2.4510354461	2.7750957759	2.4364811994	4.3803101146	2.773912	2.256387	2.8208424339	4.7106635204	2.5389	2.3910586945	1.5932708307	1.7860563687	2.2586238052	2.040413	1.8815559988	1.7901703718	3.257071	2.1092813276	2.313623	1.8912673671	1.9868673918
MCEMP1	2.667408	2.6452115772	3.1095034523	2.6627017004	2.339213896	2.685447	2.178941049	1.206956	2.4354880137	2.8026465733	3.630176	2.476724	2.619915967	3.1511735628	2.6951627133	3.6600269738	3.518422	2.966252865	2.673794	2.621038282	2.3595896958	2.765691	2.2266590332	1.347629	3.524741	3.8783310626	2.631646	4.072377637	2.7824564225	2.766063743	2.6472524373	5.9113507912	2.326986	2.802203	2.4479301435	4.8869043831	2.947552	2.7976129317	2.947153456	2.4792803292	2.8601439366	2.794817	3.5472980186	3.6717180178	4.472476	3.0850402773	4.110242	4.4628149192	2.8093967564
CDC42	2.787083	2.3731848513	2.4964425126	2.7180486088	2.4829528949	2.548964	2.4152718465	2.738305	2.3323901958	2.6354552665	2.341818	2.522295	2.5673658726	2.4968997282	2.4922256695	2.2984380956	2.095856	2.4814125152	2.653695	2.163876392	2.3337630724	2.511239	2.4479160836	2.244941	2.79191	2.8217427096	2.906466	2.9162522229	2.6878427736	2.6270944878	2.7908212935	3.0998302968	2.380443	2.95795	2.8624008894	2.7260050941	2.67665	2.8400886402	2.5108719383	3.0379965547	2.1878276052	2.830501	2.7934605373	2.2260647553	2.708484	1.7996564043	2.742186	2.6275172725	2.2808664657
NOTCH2	3.00036	2.6824978707	2.8785734992	2.7088672872	2.7139765461	2.415226	2.4403850471	2.562494	3.0039013195	2.5675268283	2.738893	2.569425	2.6081482858	2.7012995076	2.8067074841	2.8329152126	2.949166	2.7097867922	2.803461	2.806937218	2.6789570609	2.767496	2.726224601	2.749693	2.826396	3.2898855347	3.027283	3.0110100335	3.3306561328	3.1980114906	3.237461355	3.5024055026	3.08612	3.352984	3.0604269041	4.2153046881	2.457438	3.1521833528	3.1073482113	3.1171682175	2.8685453794	3.371934	3.5401382911	2.8460537693	3.304823	2.8727874005	3.676229	3.1565810679	2.5984402539
C19orf24	2.442816	2.7218029779	2.5380011485	2.34273777	1.9641217599	2.098352	2.2141894465	2.135404	1.8178388427	2.115242571	2.615722	2.656305	2.4602321114	2.3122051073	2.7638015434	2.5157178728	2.458942	1.8520327965	2.576819	2.14734624	2.3285625957	2.315974	2.3780590436	2.171405	2.303233	2.2993822119	2.096486	2.2753953936	1.4088702172	1.3839861701	1.8958350145	1.4540140872	2.239754	1.758522	2.0886838119	1.2942176906	1.9156	1.7632660576	1.5989188193	2.1672974808	1.3839412538	1.89487	1.9150814396	1.9895397398	2.549064	2.3338336179	1.97823	2.2112954154	2.5831990701
EXOSC5	1.345205	1.4883587681	1.5047507521	1.3740749342	1.0164907428	0.8207023	0.9313344607	1.296011	1.053404824	0.5273744781	1.354823	1.295728	1.2538877698	1.4609931557	1.6878455721	1.6430367798	1.381434	1.0594396481	1.27524	1.341875858	1.3666587299	0.875067	1.2521454167	1.32196	1.104135	0.8090770705	0.8992552	0.9020245218	0.5722714035	0.4248827628	1.1198806634	0.2470262105	1.180498	0.9292558	0.8731441236	0.7024407491	1.024621	0.3602299274	0.7298772601	1.068003578	0.4413996826	0.8727841	0.7696333987	0.96472511	1.324808	1.2333922112	0.7206413	1.1587245865	1.3165375252
ALKBH2	0.7726656	1.2346515362	0.8551262259	0.8454353858	0.462485209	0.2480438	0.4080645501	0.5423944	0.3143761622	0.5126314554	0.9936158	1.040336	0.9061629469	0.7627916714	1.2934670806	1.1958553301	0.961047	0.8657882948	1.15068	1.002532067	0.9796774573	0.705303	0.9986812249	0.7748731	0.6218416	0.5763892362	0.5709839	0.6188870558	-0.1347762747	0.2433190995	0.0909344686	-0.0782728309	0.7488559	0.6160261	0.4405376694	0.0289256653	0.1845491	0.0325529944	0.2419886813	0.2869981477	-0.0043370596	0.8005127	0.6503372794	1.0016277837	0.6245445	0.4641329522	0.9352041	0.7774077474	1.0737475347
CD55	3.028274	3.2520847476	3.4943884385	2.5157013648	3.7779606091	3.959014	3.1728766717	3.560035	4.2907663388	3.7157432785	3.611324	3.290556	2.8792999767	4.0923948788	2.9728219786	3.4968190668	3.82874	3.1370596007	3.026538	3.593738423	3.6345952709	3.717241	3.5518048418	3.598788	3.71201	3.8785252917	3.808799	3.562488542	4.1153401127	4.3607061443	4.1560640895	5.4431243612	3.536123	4.296195	4.533534033	4.9817390839	4.437861	4.7558189248	4.3939719642	4.0679209038	5.1250017614	3.65834	4.110348447	3.538797681	3.30623	3.9862227079	4.545272	3.7103923499	3.7354427887
NUP214	1.106413	1.6217534481	1.7360094791	1.4097994089	1.5566824457	1.579913	1.4059927611	0.8937053	1.2489084701	1.6835462948	1.589564	1.687096	1.163229071	1.7596909529	1.5095127303	2.0546520153	1.58713	1.759432234	1.908978	1.172673096	1.1915154171	2.024029	1.4741770671	0.9620939	1.991747	2.1054103131	1.487875	2.4613060383	1.8651328426	1.5210332872	1.8254865076	2.4281686819	1.474428	2.079742	1.3025607926	2.3517937196	1.614346	2.4858938212	2.0289533032	1.4648454995	1.5335188493	2.229237	2.384142277	2.0138237551	2.187801	1.6627096057	2.37553	2.779996679	1.6567898253
LHFPL2	2.7702	1.5729531109	1.7405789103	2.1037386095	1.6040324766	1.378675	1.6358507055	1.277562	1.3225986996	1.5330122204	1.578414	1.742241	2.3233684426	1.9602846138	1.9608530473	1.8582760142	1.676909	1.8374295909	1.934404	1.585520481	1.7347848633	1.355034	1.868681724	1.519686	2.073803	2.2977440444	2.332904	2.7137644664	2.4056353878	2.1530516336	2.2400755453	2.7163989364	2.089156	2.289512	2.7748307587	3.6689662502	1.861915	2.7070460478	1.5209286552	1.5026827873	1.8831359185	2.87116	2.0414975678	1.8903889907	3.080631	2.1920248811	1.924842	2.3878529051	1.2951336116
PAK1	1.729417	1.3923668861	1.5004255249	1.7935560651	1.469935585	1.503042	1.6359450792	1.074479	1.3289177028	1.3274654703	1.561264	1.704349	1.3679119566	1.6740536658	1.218484464	1.3983395989	1.65466	1.7677350954	1.554707	1.512306989	1.2340895038	1.473137	1.1563680626	1.492007	2.096878	2.134864875	1.897623	2.3171611752	2.146745489	1.8170004028	2.0350033746	1.9477033865	1.565809	1.70122	1.8790459846	1.8901962191	1.389935	2.2299464873	1.6726830122	1.8364561474	1.4878432025	1.985455	2.1387829843	2.4987228059	1.763544	2.1191804847	2.405078	2.6712237747	1.653791267
KCNJ15	2.07	1.6745756196	1.4865807975	1.9947730919	1.1669450738	1.468843	1.7765035552	1.194425	1.3801451724	2.2541172671	1.95653	1.952992	1.6001275118	1.618622292	1.5596334442	1.8417749377	1.690132	2.1217235363	2.034655	1.278875727	1.6630668461	2.032277	1.891379523	0.9579779	1.866579	2.3645020485	2.175627	2.6561261183	2.5482379281	1.6475665988	1.7413099011	3.4634198638	1.676515	2.005732	2.1967324543	2.5957114965	1.426547	2.6556729906	2.0498138694	2.0017845222	1.5866599976	2.256717	2.46373066	2.1518490329	1.499081	1.2642835093	2.60734	2.5456634757	1.0004070783
MRPL41	1.876945	2.0828155231	2.3199889602	1.680977799	1.8759338518	2.042422	2.2156501895	2.070982	1.3469620791	1.90658314	1.805211	1.930856	1.8601283694	1.9359650505	2.11006786	2.330478289	2.09569	1.7504153941	1.837	1.723553741	2.1077165166	2.125729	1.9777461581	2.037426	1.832546	1.1541091409	1.19124	1.7675332878	1.1682855615	1.5615200236	1.4486432581	1.5003458008	1.863453	1.629035	1.2982414244	1.2960092623	1.788133	1.2776047939	1.7299408607	1.5198042006	1.2919179883	1.826399	1.8275852118	1.4369362974	1.864791	1.9795673861	1.129961	1.848628101	2.1507012237
ARG1	-0.3405826	-0.6105611927	-0.6375272945	-0.7705050715	-1.0188084232	-1.0884	-1.1769790949	-1.241734	-1.0040587927	0.0269997094	-0.8735003	-0.660888	-0.3241261212	-0.4231655522	-0.7732459055	-0.4016598461	-0.6487126	-0.8353817349	-0.2594149	-0.302267414	-0.2823653449	-0.395695	-0.5419195076	-0.7038208	-0.1005329	0.9984334415	0.07063233	0.7661139875	0.939864835	0.0505312366	-0.3837008919	3.2304190541	-0.4485497	0.5085852	-0.0458627824	2.415715105	0.9017905	1.3516092274	0.8871784065	0.0639704604	1.4222526463	0.7987919	0.2126938241	0.1010481064	1.505327	-0.5454326632	2.047557	0.6905286906	-1.2268223575
DNAJA2	1.859129	2.2684317284	2.7531228723	2.2285670327	2.6490484284	2.633121	2.6122656974	2.342692	3.0807926275	2.1329086217	2.682785	2.34058	2.3113129295	2.7850330429	2.1037642553	2.50156914	2.5153	2.4465364843	1.950011	2.721008568	2.77395773	2.368806	2.3977265632	2.537129	2.894529	2.4806803821	2.267609	2.7418694062	2.8233439115	3.1941811079	2.9068774961	3.0899280345	2.852964	2.876757	2.3495572336	3.0304499468	2.70222	2.6626570065	3.0532873085	2.6464950146	3.0275044499	3.088969	2.6735292977	2.5369467031	2.483112	2.7254134195	2.773317	2.6485518742	2.7983831281
PTTG1IP	3.229478	3.5900510029	4.060614756	3.4607568268	4.0002352179	4.179659	3.9537583465	3.68286	4.0638152916	4.0115168451	4.154598	3.800662	3.618866449	4.3806746746	3.6154192415	4.0037909102	4.38694	4.3592013077	4.042987	4.061894977	3.7192760743	4.138826	3.7618984909	3.728457	4.398466	3.7410303952	4.178389	4.4672754425	4.504680231	4.1623431156	4.1709983839	4.8836693585	3.72779	4.238725	4.1074874293	4.59893122	4.36194	4.3641161347	4.2959819405	3.9083822309	4.3615780364	4.136549	4.4014603144	3.9280394753	3.879795	3.9188685073	4.455296	4.55079772	3.8028591921
RFWD2	2.678512	2.8866765521	2.9737767674	2.9503201349	2.7609064087	3.048854	2.9118671624	2.552178	2.7492163566	3.0192133099	2.859259	3.05026	2.5707571216	3.2132040622	2.573335149	3.169518778	2.659812	3.2398174632	2.964409	2.54667975	2.7947338511	3.256034	2.8959474572	2.63725	3.259866	3.2902089075	3.154899	3.674525532	3.2220594553	2.9980348967	3.091376832	3.8571295377	2.660612	3.243623	3.1667531709	3.4450547534	2.893228	3.3453033792	3.1034881979	2.8644434669	2.8787155003	3.247431	3.5088359953	2.8932592957	2.697744	2.3372428179	3.468424	3.2567404828	2.3049368259
SH3GLB1	3.041035	3.3660307038	3.0607035548	2.8347606082	2.7800842548	2.904235	2.9077397019	2.453294	2.9048551249	2.884690016	3.812744	3.324248	2.9029658081	3.4776750112	3.0025901736	3.5414268165	3.184817	3.4869917053	3.419781	3.146277808	2.723119704	3.126833	2.5482026646	2.757931	3.477608	3.8176883389	3.245542	3.5772035619	3.650355559	3.3862349226	3.1332022231	4.4185806047	2.82088	3.515479	3.4391864094	4.2391106783	2.843692	3.7142144804	3.0637259488	3.2263615757	3.5481890448	3.509958	3.6134767673	4.0077308705	3.496797	3.5431739219	4.144399	3.8943963089	3.3092713917
FBXL5	3.641756	3.6026769144	3.5834601891	3.6411945144	3.0728216207	3.230303	3.1686433523	3.129028	3.1887611937	3.5101381283	3.704529	3.568728	3.4416095262	3.6294861915	3.442621608	3.6451982418	3.661044	3.9176724184	3.956629	3.411818994	3.6579802472	3.628245	3.4409480696	3.175963	3.757726	3.7398538642	3.697032	4.1114845766	3.7117083468	3.3904063687	3.2052134387	4.1376113508	3.15472	3.676431	3.4761056847	4.0779041237	3.42598	3.6469482154	3.488578099	3.276935457	3.3748808705	3.833983	3.8829385426	3.8621178215	3.558901	3.4413559725	3.97982	4.1988278849	3.3354286799
CSTA	4.319825	4.6157978702	4.6181020134	4.5076815668	4.2989229826	4.392603	3.8554063913	3.920495	4.2814943989	4.5531926967	4.466607	4.439415	4.2679990118	4.5822068527	4.7101379761	4.6781607693	4.116869	4.6597681742	4.72806	4.336773567	4.1124222329	4.773656	4.4599514461	3.918271	4.151913	4.7105007989	4.548497	4.8852659164	4.099817781	4.5731047484	4.5154707626	5.5425812221	4.526087	4.560293	4.3906557601	5.5600574362	5.576494	4.816523813	5.2046841943	4.535070679	4.6275617917	4.797977	5.013180832	4.2315198661	5.207123	4.3663340244	5.191682	4.7230565021	4.0920214147
FAM102A	1.162461	1.134720124	1.3480822603	1.6087264422	1.2479225371	1.119681	1.2653912477	1.753835	1.1009788761	1.4351871821	1.733317	1.348806	1.5818870944	1.3143158764	1.7905889142	1.3564146346	1.482394	1.4266729066	1.406225	1.494908495	1.4569231207	1.17391	2.0396803581	2.09895	1.302519	1.215242876	1.454631	1.3060296159	1.1945032072	1.1634105492	1.0537482681	0.5140141458	1.200464	1.226433	1.1552352502	0.4362005822	0.8188593	0.5624092828	1.0626988633	1.3573348319	0.5522926603	1.496157	1.2724584605	1.2265329513	0.4516653	0.907607992	1.620619	1.1802004196	1.7116237553
DEGS1	1.827214	2.1884615508	2.9383169675	2.1524443444	2.769069074	2.681066	2.4955980383	2.403898	3.1434082929	2.434794557	2.739096	2.24797	2.1815996124	2.744850645	2.2659859018	2.7023225217	2.824032	2.8267835126	2.32857	2.87825294	2.6709562656	2.610828	2.6212816181	2.691351	2.743076	2.5929247117	2.43982	2.97935859	2.8007874924	3.1413113769	2.8417645679	3.4473690754	2.996129	3.203582	2.4560406049	3.6499209346	3.018643	3.0574320928	3.1843595457	3.097355156	3.1605451703	3.154578	3.208354225	2.8261072857	3.171657	3.0999867176	3.112021	3.1840306457	3.267806949
PDZD8	1.293693	1.3340045398	1.0495588267	1.3553260253	0.8991169073	1.151958	1.2479795409	1.27799	1.3436505955	1.2689265757	1.231001	1.356633	1.3066213124	1.7393653437	1.261482271	1.4775885359	1.426846	1.5986716477	1.516171	1.331996042	1.0668040155	1.872173	1.1502187285	1.371261	1.496462	2.0133815203	2.174227	2.1998182418	1.8426745436	1.1776903898	1.5431436919	2.4459147035	0.8149528	1.620829	2.0908882376	2.4454479958	1.563919	2.0159456663	1.506153945	1.5468740739	1.5488166837	1.787468	1.7836264713	2.320170004	1.246073	1.2056874843	2.410425	2.4520796642	0.8959954896
PPP3R1	2.626649	1.4604307227	2.1461817828	2.6079205399	2.4695097301	1.919598	1.4269412622	1.791369	1.7717164024	1.8327576639	2.484624	1.832087	2.4863096142	2.3046350468	2.0611409673	2.072567918	2.506127	2.3958817046	1.465456	1.814022755	1.9842420239	2.190582	2.1879092496	2.447873	3.09306	2.6193971217	3.835216	3.47351439	2.1998584527	2.2678828064	2.1367657813	3.4867124128	1.726898	2.571313	3.6696884991	2.5155252526	2.173571	2.6453934231	2.1312278872	2.7374982688	2.3001942477	3.420242	3.0417633958	2.4629527452	3.130036	2.2834034718	3.102646	3.3759748734	2.5165494379
HSDL2	0.3367331	0.7933647253	0.4861220223	0.8352234796	0.9551504271	1.187674	1.025071704	0.4154264	0.9419579834	1.2177324773	0.6536191	0.517881	0.2871480035	0.6120607633	0.1879866787	0.8141186815	0.1713905	0.3727050571	0.5349579	0.407663241	0.7449543323	1.115118	0.5362430177	0.4577465	0.6726682	1.3086441206	0.8432375	1.0632959705	1.6458963907	1.2779783877	1.8935279559	2.171296994	1.159565	1.4084	1.2144720835	1.9281459992	1.233694	2.4063960924	1.6481575091	1.6494445463	1.8840755572	1.146554	1.1593627404	1.0261474096	0.7138902	0.3932379459	1.451502	0.8124021835	0.7541759686
MBD6	2.067067	2.3674261209	2.4880555709	2.3687041489	2.2868408072	2.382405	2.4007254548	2.033013	2.5136314572	2.7831044528	2.616198	2.524762	2.2042404261	2.5551455984	2.0172823931	2.7650616548	2.695529	2.0724756867	2.333452	2.415482493	2.3599564857	2.930764	2.1266252185	2.579847	2.867866	2.8044952388	2.746983	3.166046772	3.3755032013	2.5101630687	2.5613945633	3.6807542824	2.435516	2.52491	2.8170086246	2.8180393436	2.398083	2.771835324	2.6908635917	2.0373715734	2.5901325578	2.97427	2.4766245551	2.9004330878	2.223336	2.7931581918	3.489553	3.1716787007	2.3509025442
CKAP4	1.165656	1.1627969799	1.4304820217	1.0466926113	1.2024162073	1.296278	1.0010225416	0.5650114	1.3848311437	1.3310904867	1.603746	1.038223	1.5767738372	1.6289896761	1.1234815311	1.4434283216	1.437312	1.4931595585	1.193486	1.311378932	0.9552447771	1.181229	0.9481665464	0.9556496	1.923141	2.3047335602	1.897044	2.3521295903	2.4881007805	1.7003204548	1.4393097	2.7962471184	1.32955	1.743009	2.1079543603	2.7459175394	1.625779	2.6398424883	2.1037888852	1.7262664619	1.7233336822	1.764374	1.8593490828	1.7357967455	2.081509	1.5239864253	3.166638	2.7497090845	1.4910865335
MMP9	1.943626	1.7127161665	1.8707901904	1.843531183	0.9376926748	1.979044	1.0238171449	0.523737	2.5527670816	2.3255845998	2.311161	1.502477	2.1643173063	2.4483475733	2.0837688924	2.1476496487	2.479109	1.8252594476	2.676966	2.481431387	1.6435900388	1.489417	1.119485127	1.500741	2.939773	4.0915965438	3.541718	3.8806374074	3.1742640936	2.131731783	2.0477935738	4.270841292	1.391787	2.723526	3.6333406443	4.1017957603	1.521353	4.1212142018	3.2509196962	2.2952943349	3.3586283956	1.637256	2.3321004976	3.2331239595	3.131166	2.9898522914	5.07118	4.3007383056	2.2641042953
BAZ1A	2.944892	2.6484083971	3.2807945546	2.7486488268	2.8244225875	2.692262	2.645839551	2.923959	3.1696819615	2.8855256424	3.369736	2.797848	2.8771034762	3.2393943949	3.0079422573	3.0946812803	3.359241	3.0164119752	2.88954	3.113845853	2.9842892754	2.991122	3.1487964096	3.054168	3.600201	3.5355344778	3.097237	3.6232357627	3.5699041124	3.2936687949	3.3610664423	4.0221501617	3.1403	3.300064	3.0809746229	4.0183219152	2.806447	3.7067289302	3.356818702	3.279879134	3.3385163633	3.697432	3.6503114043	3.5840770809	2.893325	3.8690683878	3.763383	3.7837586327	3.4609017681
RNF13	3.518059	3.4574595646	3.4419714956	3.3001719793	3.2885054875	3.294421	3.1117730122	3.151318	3.4496057992	3.5958813115	3.489973	3.617141	3.2689930293	3.6986645023	3.4198424454	3.727276252	3.586665	3.7744570432	3.747124	3.640169758	3.3460362827	3.654194	3.6241896867	3.057353	3.569084	4.0516338231	3.876364	3.9337219914	3.5563128676	3.5139860906	3.9468106921	4.942929539	3.756251	3.75199	3.430569285	4.085257652	3.481933	4.4242099907	3.4862233142	4.0795992063	3.6928906429	4.659698	4.3650693505	3.7593553593	4.377484	4.1137128207	4.3077	3.6185817045	3.8579818086
PGK1	2.670168	2.8499711778	3.3756568932	2.8962097437	3.3901423857	3.068381	2.6759431305	2.994861	3.5044567898	2.3848817094	3.130235	2.685045	2.8930234995	3.1273921873	2.8530743612	3.0252979953	2.999287	2.5176211094	2.471356	3.362788879	3.0685164553	2.615515	2.8228389375	3.013471	3.387473	2.9777871729	3.146622	2.8922057279	3.5043970431	3.6465058704	3.6690995847	3.5822816421	3.253688	3.270361	3.3770692579	4.0073149406	3.475877	3.4096578304	3.4184106296	3.193653408	3.6708736197	3.057117	2.9715304939	3.2043639684	3.100434	3.1449466788	3.162379	2.9139088148	3.2505170663
F12	-0.109479	-0.3932488154	-0.2958673398	-0.0384160564	-0.6145741804	-0.5284088	-0.6064057718	-0.7669866	-0.3462185596	-0.2416355434	-0.6099965	-0.3322648	-0.3707697382	-0.2535049893	-0.2987600444	-0.2479218936	-0.2402466	-0.4273709556	0.001884709	-0.503927261	-0.3489930303	-0.2000255	-0.1453339032	-0.4013953	-0.3255163	0.2758020633	0.3607063	0.100562001	-0.0559144832	-0.5226298867	-0.2048548784	0.8810290869	-0.1904728	-0.06630036	0.1580289295	0.3146122549	-0.3598758	-0.2451311231	0.0273441629	-0.0906890763	0.0139780159	-0.2162549	0.1131312007	-0.1507080305	-0.04697452	-1.0094496753	0.2939535	0.2085920889	-0.5221464546
TRPV2	1.515672	1.6072167049	1.3542677558	1.1552275038	1.082790635	1.019622	1.3908244632	1.370944	1.3339528202	1.09234702	1.354052	1.493198	1.6577097654	1.2317565413	1.5577109503	1.3977746482	1.70394	1.1034293502	1.211718	1.945858371	1.319079112	1.287531	1.054082498	1.639863	1.468989	1.1250693618	0.7623993	0.8896083128	0.9913149258	0.8918537629	0.8331363935	0.6844752703	1.424415	0.7407483	0.875282222	0.4178188187	0.9236827	1.0012410596	0.7434104879	0.8665242847	0.9466328477	1.105056	0.8962707056	1.2027356129	1.576536	1.8105839641	1.170921	1.5860343504	1.7517036958
WAS	2.806716	3.3840190755	3.0361376736	3.6153262531	3.1461751885	3.095042	2.9721472774	2.424821	3.2903513486	2.7710183104	3.152134	3.194894	3.0972216482	3.2450364642	2.8634548098	3.1609424911	3.204572	3.2187954064	3.228528	3.403577919	2.9703134937	3.258238	2.6674988592	3.13184	4.309694	3.7578524332	3.991796	3.8668937454	3.8014734454	3.3601920253	3.5347077632	3.7704688164	2.917652	3.172115	3.6442919376	4.0186121247	3.250693	4.0156935653	3.2101423332	2.8619540426	3.589524566	3.392076	3.2658489844	3.9617833945	3.38324	3.8755114293	4.117406	3.8709036532	3.651272643
MTX1	2.698365	2.9158371434	2.7023089209	2.6781931074	2.2073180733	2.71693	2.2364710115	1.973875	2.5649885706	2.546367577	3.021296	2.716746	2.7302686568	3.3420596282	2.7170190593	3.3685633449	3.031423	2.8656678109	3.338358	2.670640679	2.3840060209	3.019467	2.6299339947	2.659549	2.899424	3.4490706978	2.804757	3.0824976981	2.5687189674	2.3578424605	3.0003713092	3.5075869609	2.804037	2.822363	2.7546991632	3.3777470709	2.274657	3.0886905428	2.8441336478	2.4005693024	2.6563046847	2.944202	2.9304472265	3.0559679995	3.198369	2.7290218934	3.771563	3.5946195429	2.6198056864
CR1	1.494224	1.3680116715	1.3625752145	1.5780383695	0.9636290177	1.133739	0.6634197528	0.8719865	0.6881136606	1.6201599499	1.725331	1.363286	1.4194045499	1.4757333338	1.2919197696	1.4407407339	1.51035	1.4813943427	1.691377	0.931778623	1.0067415968	1.514833	1.2698012371	0.9233078	1.402344	1.9293230466	1.907038	2.1459245185	1.3890092042	1.0547957984	1.3129880558	3.0581072252	1.038768	1.68554	1.6523542401	2.5684562303	1.053395	1.388339645	0.9592111228	1.3416232601	0.8893623057	1.658697	1.908983852	1.6108157453	1.626673	1.543189722	2.147825	2.1708253605	1.0358946675
CASP1	3.969168	3.1274136433	3.9062807868	3.6321419926	3.7621975246	3.903179	3.900210269	3.194009	3.3535081434	3.700739475	3.458856	3.411526	3.4252839349	3.7232883814	3.215075831	3.490480662	3.563657	3.6921740586	3.626241	3.297822081	3.5411306405	3.38342	3.1655252607	3.047956	4.050499	3.3933621694	3.654327	3.8873222928	3.8179065969	4.2842641765	3.7801509133	4.2222143878	3.443136	3.988555	3.6830870562	4.3043230438	4.35015	4.1037973575	3.9199811725	3.1378513615	4.4567895456	3.871817	3.700988292	3.5946455726	3.554695	3.6340045447	3.478022	3.9327399981	2.919824665
CORO1C	2.922786	3.1618622006	3.054291763	3.4236461144	3.6840638332	3.494851	3.4249994898	2.973335	3.3788232438	3.2537316383	3.125395	3.203276	3.2252535414	3.3169306143	2.6473849659	2.7957874092	2.936595	3.0493031796	2.917599	2.994639926	3.38764624	3.423408	3.1088652174	3.19786	3.91063	3.6349872961	3.983896	4.1421248625	4.5913460876	4.2205563427	4.3048792154	4.2627083571	3.975383	4.12211	4.5499207885	4.2869852949	3.906712	4.7398306477	3.9692907505	3.691941783	3.9650972741	3.303147	3.1486427839	3.1644532161	3.994897	2.8278806949	3.665274	3.6451414353	3.2122786192
TNFRSF25	1.155362	1.3984426821	1.6546343465	1.4528692223	0.8110031864	0.8408186	0.9164789614	1.373019	1.0197803848	1.256352196	1.589705	1.320469	1.1649041132	1.485281345	1.63070032	1.6557111054	2.032269	1.3469699438	1.07464	1.846909457	1.3316726324	1.171325	1.7503293466	1.706223	0.950797	1.0043276781	0.4978255	0.897999546	0.3448143964	0.7031842705	0.8393724934	0.0325965541	1.527062	0.9544403	0.420802391	-0.104115796	0.4862442	0.1231214275	1.0931665765	1.505994853	0.6136010299	1.179455	1.54543808	1.3476827014	0.760864	1.4858804094	1.057053	1.1472220071	2.1793932748
ATF6	1.673775	1.7410317359	2.2091613056	2.0784872703	1.9379137233	1.643681	1.5141348525	1.551441	2.0259968705	1.649663304	2.541514	2.040493	1.9599137709	2.2918812612	1.7583894537	2.0918815798	2.202154	2.3503770387	2.016676	2.093717482	1.7921471445	1.965376	1.7323823989	1.892839	2.435636	1.7664195776	2.412679	2.3189775765	2.1670012554	2.1688662319	2.1519831087	3.2026222884	1.62203	2.033653	2.2672567664	3.1164383479	2.098532	2.526552601	1.9616802806	1.9897772034	2.3678765566	2.481201	2.2574034352	2.722487128	2.112863	2.5887304528	2.742919	2.4523622901	2.3364148083
ANXA3	2.26401	1.8488490393	2.034612377	2.3273092442	2.4715543986	2.308801	2.5928316406	1.474177	2.7893933654	3.8769323214	2.308698	1.382894	1.6916168409	1.7617282468	1.540023408	1.4023188768	1.359702	1.7077932243	1.773341	1.342476507	1.9088522741	1.765547	2.3739311712	1.689346	2.097744	2.4807376537	2.21912	2.6877748965	3.4289469043	3.0648616573	2.6522938864	5.5158143532	1.797057	3.031585	2.7129480243	4.4072168066	3.080558	3.9187208117	3.4960821751	3.1025458049	3.8190983311	1.634897	1.8325456186	2.155758415	2.008655	0.8893076069	2.107114	2.2004545332	0.7667906693
APAF1	0.6103042	0.6724376745	0.7847274155	0.8298440244	0.9053928279	1.388215	0.8586833024	0.781273	0.8562893478	1.3458467692	0.8138619	0.6471004	0.71789016	1.0898770194	0.6285412321	0.7227816189	0.840442	0.922156783	0.838208	0.642210895	0.8602962458	1.106013	0.8412573482	0.6692127	1.12575	1.2923669623	1.145333	1.6496576723	1.5092653452	1.2484493388	1.2550676079	1.8875314689	0.6437631	1.247372	1.3172119379	2.1009816947	1.478643	1.6919563563	1.8506042853	0.8762905399	1.2015944725	0.9329936	1.4329564152	0.8281591768	0.5410826	0.8477353379	1.091123	1.4961918778	0.351383429
SERPINB1	2.706061	3.210035362	3.0356027142	2.4439929484	2.6218714966	2.879184	2.4279409609	2.148164	3.009643435	2.5868037979	2.994678	2.495745	2.3372541206	2.9151015027	2.5124754381	3.1070828394	2.915098	2.9444642334	2.786578	2.895221576	2.3515972074	2.718911	2.276933459	2.17153	2.986693	2.7838061439	2.790868	2.9761729122	3.0885589853	3.1246174049	3.0247083937	4.0036240051	2.750874	3.140723	2.8416724673	4.0269498725	2.909613	3.2952620162	2.8654703142	3.240965539	3.2672754441	3.122154	3.5637085196	3.2206950939	3.509044	2.8698729791	3.352349	3.2688994829	3.1721001868
HPSE	2.162885	2.0238085643	1.984202239	2.129072601	2.4998623955	2.076731	2.2495764864	1.925356	2.4327664365	2.1680894582	1.689772	1.608046	1.8599517561	1.5335491773	1.7588674396	1.8404661444	1.391849	2.1775171315	1.792745	1.849575294	1.7121379095	2.217078	1.9566514464	1.950464	2.761947	2.2154546648	2.695928	2.6003840131	2.8426989032	2.8275115049	2.4637759705	3.8221883819	2.332283	2.252273	2.8761832747	3.9625847254	2.504815	2.7563747174	2.0185912886	2.3853033169	2.2651538876	1.50207	1.8721340892	1.7037703064	2.387742	1.4045387972	2.152869	2.57225831	1.7443545537
ABHD5	0.08379063	0.8480904373	0.7210267519	0.5501597759	1.1854302815	1.619256	0.7289546145	0.5521306	1.6824474491	1.1745657624	0.8945976	1.119839	0.7525455465	1.6682792784	0.5552904608	0.9678294642	0.7771659	1.1548598503	1.121731	1.228596376	0.6810509806	1.58622	1.0287942324	0.9069989	1.901661	1.5476002413	1.295187	1.2823416052	2.0289055038	1.6657676471	1.9203753145	2.5888774601	0.9816225	1.744095	1.696981371	2.2470781561	1.991322	2.495700873	1.7303202159	1.5855720351	2.6114955787	1.437627	1.524020634	1.0695088466	1.329822	1.2461209997	2.161656	1.098961785	0.9772667117
VNN3	0.627961	0.8411474861	0.9682044942	0.8769532781	0.5233381006	0.8372877	0.7100314545	0.5550416	0.48955677	1.501378697	1.087416	1.222722	0.6313675995	1.4199422466	0.5799113043	1.1475572812	1.25973	1.4917092879	1.391783	0.834806983	0.6090074109	0.9360651	0.9997890189	0.4159945	1.025719	1.8808042393	1.602754	1.7848763973	1.2227718836	0.7661591496	1.3782294864	2.7771710532	1.13446	1.286588	1.4754065005	1.1535264378	1.545245	1.626167071	1.5242432075	0.7378893009	1.324921277	2.255025	2.2825343933	1.6078873115	1.316149	1.9619396793	2.421174	1.9602621153	0.5846329846
SLC40A1	1.434849	1.7831842917	1.9173942505	1.2855154163	1.6756038834	2.076999	1.5655791571	1.603623	2.2725939371	1.7889506128	1.897766	1.981899	1.4235220354	2.3392777845	1.9788977184	2.2245308997	2.202867	2.425376893	2.11202	2.617219455	1.9443698908	2.234041	2.0282801569	1.594116	1.737689	2.7116202034	1.642288	2.3400445716	2.7910060875	2.204917393	2.6418871372	3.2391021621	2.195045	2.494477	1.8050994671	2.6003626028	1.502031	2.820312359	2.3565655453	2.1628423556	2.5316300166	3.083062	2.7814777238	2.9854347394	2.599314	2.2477209469	3.271463	2.2681292598	2.3733799028
STAT3	2.158453	1.8771521855	2.0179858499	2.2305425079	2.2350021015	1.985869	1.989718787	1.566491	1.3369353579	1.9301861887	2.567467	2.308633	2.3393391261	2.2605237894	1.8953749101	2.3034585584	2.435966	2.21814461	2.160094	1.875528232	1.9843294972	2.135304	2.2031772381	2.379972	2.825001	2.2984002723	2.822049	2.9510069183	2.5331553237	2.4408727912	2.2957935701	3.2207872597	2.010867	2.50307	2.848332912	3.0452027798	2.053254	2.9046837067	1.9906407642	2.4324924354	2.3785045372	2.552815	2.3609472085	2.6731960987	2.359096	2.2957237721	3.477838	3.3193069013	1.9856200002
ENTPD1	2.048112	2.2129021271	2.4435347813	1.8970651745	1.8902763036	1.800909	1.8901519428	1.537507	2.4662123421	2.1275518499	2.205971	2.252565	1.7917358114	2.7521480205	1.8484132886	2.7545339981	2.604935	2.6823677377	2.401041	2.388083725	2.0175646522	2.407204	1.7795623113	1.792708	2.371796	2.6671706911	2.305249	2.5256991014	2.4729557816	2.1056532987	2.4729177457	3.3872870897	1.925721	2.530079	2.1247195176	3.2515938584	2.13822	2.6261249199	2.4270362899	1.5811457549	2.591918402	2.734641	2.4370612935	2.7351961785	2.210916	2.7144522794	3.177765	2.8339021654	2.3740339154
EIF4E3	2.272933	2.376545796	2.6942899954	1.8390286291	2.5677049879	3.060719	3.0269236349	1.984176	2.496098348	2.5103047341	2.693504	2.852021	1.8856767609	2.766135697	2.4594139069	3.1165090006	2.40947	3.0543010824	2.779331	2.42319003	1.9758846904	2.6671	2.1261548285	2.170266	3.051545	2.5702410842	1.986798	2.5573559093	3.0070889974	2.8644826473	2.8883365615	3.471921257	1.904665	2.593511	2.5356282131	2.8695898781	2.284466	2.7434371435	2.6295704508	2.4607009978	3.0102378321	2.43899	3.3001654456	3.412843654	2.451567	3.19870288	2.981103	2.9392400761	2.4360537819
MXD1	2.180216	2.7295052437	2.8169162899	2.4485963396	2.7605465989	3.102584	2.5518544507	1.90752	3.0412427918	3.3582395957	3.062027	3.126029	2.2792881529	3.0824679787	2.3215651909	3.057808	3.131946	3.3312212413	2.991285	2.651279862	2.572804681	3.284919	2.5144629864	2.481201	3.366631	3.5522053809	3.312568	3.9057242855	3.8887873393	3.174746595	3.1498846327	4.069198487	2.275076	3.261363	3.4167955193	3.8222513019	3.079104	3.8588709797	3.3976504448	2.6057560511	3.3539683342	3.514541	3.6303761367	3.1954167504	2.324194	3.325931304	4.131798	4.0461358066	2.5359464715
LRG1	1.520681	2.0892133474	2.280386454	2.2301790543	2.2909535363	2.512545	1.6815087355	1.037998	2.0058433834	2.4802366533	2.701014	2.04515	1.9277899841	3.2272986451	2.1617114993	2.6106719976	2.884432	2.5071555463	2.810819	2.013438242	1.5593162775	2.794878	1.8566044616	2.125949	2.736081	2.3963790678	3.133549	3.2135048661	2.6426897257	2.1439275294	2.0799871578	4.6933010192	1.910896	3.008666	3.1596680138	3.6760147957	2.303515	2.5486920848	2.8065859588	1.8834671674	2.8365266347	2.931094	2.9052310244	2.8211450702	1.373847	2.2612678519	3.914735	3.3519343462	1.9033511212
RRAGD	1.287859	1.4761518221	1.4490468652	1.9415456803	1.409631827	1.843171	1.8948637093	1.238301	1.3889696121	1.6960324343	1.805696	1.779536	1.5185211113	2.0375415603	1.6223663618	1.7751497851	2.023886	1.7640693996	1.970997	1.327187999	1.4390244996	2.048894	1.5322115329	1.555134	2.199591	2.4123774182	2.675395	3.012642692	2.1221291993	1.5703930907	2.1827319495	3.0833816063	1.820851	2.145206	2.3428392334	1.9017791489	1.629469	2.6413186791	1.871656884	2.1840562401	1.9059753469	2.597296	2.7940994851	1.6778337152	2.694134	2.0587018362	2.851915	2.6308277478	1.6657566127
AQP9	3.354401	3.8452435101	3.8590673523	3.919726133	3.4744574812	3.549606	3.3506012124	2.571447	3.8287940888	3.6447211766	4.188764	3.806594	3.4016302633	4.1943709113	3.0489929572	4.0178936619	4.009233	4.289851361	4.308055	3.551262154	3.138306738	4.424515	3.3948115646	3.300029	4.365678	4.7119572722	5.002147	5.0807365197	4.5088757415	4.1195505632	3.8085497511	5.4478876887	3.263987	4.094267	4.4581151151	4.9278836691	3.997568	4.2738128441	3.8864954144	3.4117909603	4.0681330558	4.381797	4.3333472042	4.4643325685	3.556717	4.2939410115	5.249434	4.9606341705	3.521733588
RASA3	1.377162	1.5874026338	1.2994271738	1.5849196141	0.7643998623	0.8014425	0.9409026077	1.369255	0.6856250531	0.7675129991	1.392027	1.492796	1.7280899475	1.2764895233	1.4224590439	1.1818064103	1.388629	1.2953644487	1.299465	1.39098613	1.1818636938	0.8812451	1.1610807794	1.474925	1.260544	1.3781076914	1.410936	1.3389218781	1.0839990373	0.7801207835	0.6070583391	0.4242626351	0.9459941	1.193245	1.2091933516	0.731117999	0.5152427	0.6690777037	0.7932409199	0.9377452998	0.3120315044	1.41559	1.1870796956	1.2082746119	1.222062	1.3482326647	1.326594	1.389698243	1.3055564124
KIF1B	1.203828	0.8274640117	0.9473912489	1.1433416358	0.5694501037	1.069312	0.9187088409	0.7374979	0.6655495189	1.2375768427	1.042606	1.093004	1.1529523605	1.0838557492	1.0226457802	0.9622789418	0.8112941	1.4372943839	1.127428	0.566684579	0.9828094715	0.9564044	0.9130326386	1.045086	1.377059	1.5186746971	1.666053	1.9499879082	1.6690675409	1.5072153454	1.0140310266	2.6889707039	1.011332	1.397724	1.4873663235	1.6531267063	0.8443832	1.7182434039	1.1199852601	1.1746128735	0.7641349061	1.387051	1.3670767335	1.3025346165	1.185296	1.100827947	2.345058	1.9388738449	0.6622063649
CARD11	0.8561577	1.2184252792	1.1446418941	1.0342777082	1.5994014303	1.576493	1.7780293819	1.548432	1.4173578035	1.2847239263	1.207423	1.186836	1.2838195042	1.2276648279	1.0029338983	1.0978240243	1.450678	1.372135129	1.047051	1.106971302	1.2886857501	1.328125	1.2532662321	1.637266	1.339736	0.5429268782	1.033994	0.8172970188	1.1663607717	1.772181742	0.9522833784	0.6734102687	0.7874694	1.015648	1.048721324	0.8066401614	1.749965	0.5271494367	1.5344597598	0.5987490555	1.6887548168	0.9658721	0.9787617739	0.9595935514	0.0232445	0.8485311004	0.720968	0.6880023558	1.0318906317
PDK3	1.900485	1.6823431441	1.7156141583	1.9607336119	1.3623457888	1.784896	1.8040676486	1.115309	1.5548210738	1.4135235084	1.81361	1.87774	1.6654888824	1.9433663945	1.5724422122	1.6655969819	1.642201	2.1339162744	2.162588	1.875571019	1.527376162	1.560383	1.4144566138	1.538523	2.27854	2.252335993	2.312159	2.0062467128	2.1518060121	1.6015354812	1.88231535	2.4434498381	1.367538	1.642066	1.971940589	2.3363645619	1.864896	2.1116860086	1.7424098235	1.4251445123	2.2745931553	1.736792	2.0336569246	1.86296054	1.615673	1.8076954637	2.522534	2.3702311445	1.821415873
ALKBH7	1.213078	1.4871048738	1.3687167962	0.9178066069	0.8949606052	0.6461458	0.9131782077	1.254651	1.0837010407	1.1247575018	1.694836	1.130982	1.1819784808	1.5017653406	1.6758086475	1.8271249019	1.482789	1.1311170777	1.536007	1.554948097	1.4612328723	1.27527	1.5251836404	1.285288	0.818388	1.0869244915	1.024625	0.8361307879	0.5715109516	0.4856665056	0.7695126392	0.5730632715	1.225659	0.8566662	0.7844351108	0.8451416901	0.6230027	0.578024308	0.7079413585	0.9847375897	0.7296785535	1.235386	0.9616045483	1.0717668475	1.874404	1.0595180471	1.378105	1.3231882703	1.6377583663
YIPF1	2.522579	3.0065708784	2.7356132665	2.8246810343	3.0792906783	2.796284	3.1396463859	2.680098	3.4718674641	3.2439279869	3.052217	2.802599	2.675657225	2.9610272047	2.7377816525	2.9989900149	2.931793	3.0966750186	2.97343	3.185280418	2.7684782202	3.333732	2.7999666792	2.726975	3.433106	2.8570244538	3.143051	3.1932985121	3.5021774945	3.0501410446	3.198463332	4.0185067579	2.768994	2.952919	3.3452475343	3.7746806481	3.006438	3.4230269308	3.2781453675	2.6387130612	3.6819222918	2.793184	3.1489835967	3.3758633179	2.533934	3.1919539052	3.344812	3.2891382661	3.1366418281
GLA	3.156914	2.7606768331	3.0122781633	2.7264814691	2.5467217441	2.531232	2.308255453	2.112101	2.7726426769	2.5432546791	2.914895	2.80886	3.2400671448	3.2093064996	2.9699805059	3.1261220849	3.134857	3.0645178593	2.901979	3.249812976	2.7696661376	2.993161	2.7310337822	2.445246	3.867709	2.6488548653	3.420305	3.4015561611	2.8291880703	3.0071394267	2.8137389673	3.2699652433	2.637853	2.970942	3.3441077726	3.5885615459	2.81404	2.7175833819	2.8364984542	2.2097019958	2.757857232	3.159043	3.3708025897	3.2062674224	3.942508	3.3751354267	3.414959	3.7640430722	3.058449648
IL18RAP	3.262484	3.5864892836	3.6913252282	2.8827917315	2.998669268	2.579636	1.6863199278	2.899429	3.3830090837	3.3752069505	2.91036	3.635354	2.8769582494	3.9007122968	3.0137547641	3.9222637947	3.881313	3.686727851	3.606725	3.466282234	3.1665936382	3.461118	3.0145422516	2.54043	3.630911	4.2971667538	4.135201	4.8615908197	3.0275492208	4.0067317876	2.7560863333	5.3816927395	2.410722	3.586799	3.6929372073	4.5031787938	3.496703	3.7347678252	3.9395260561	2.8794964908	4.3389158599	4.190461	4.8874725768	4.2579438177	3.074544	4.2577824792	5.319072	4.848263431	2.024206701
GAPVD1	1.16698	1.4570832443	1.9340926803	1.7470248332	1.6998598402	1.763137	1.8100698803	1.384348	1.7287800058	1.7131277149	1.893229	1.665192	1.7413994778	1.8960457416	1.3458314155	1.7395752133	1.865296	1.7317463425	1.506054	1.684972565	1.8260741573	1.9798	1.6319348328	2.164011	2.413427	1.5844284745	2.197412	1.9491093879	2.401095663	2.2195125963	1.8173361817	2.5293794225	1.702206	2.095016	2.0013036477	2.4049501524	1.870316	1.9885926374	1.9436867202	1.5040888813	1.9775010156	2.003981	2.1619131121	2.046871048	1.642943	1.9892944453	2.427022	2.3112326082	1.7927500055
FLT3LG	2.332791	2.9072495617	2.7986274623	2.5130126062	2.4636688329	2.183354	2.4764836455	2.508048	2.8221517037	2.3961815697	3.284303	2.712222	2.8204044092	2.6190658666	3.1077557034	2.8183695349	2.828181	2.1783361399	2.636986	3.239606828	2.9384498906	2.40255	3.2418934931	3.239043	2.395588	2.0150461423	1.748056	1.9149433764	1.732313765	1.5073066504	2.3220591788	0.6029236974	2.555641	2.15178	1.6686639879	1.0589486202	1.704176	2.1314723752	1.8679122934	2.6622433842	1.7276471211	1.965547	1.694281687	2.4953403331	2.048609	2.9759069231	2.271776	2.266160388	3.6435538815
YPEL5	3.198982	4.0461306058	3.8388941239	3.3600032082	3.8972220045	3.985316	3.8685135021	3.537658	4.1205585852	3.6487774348	4.019817	4.060102	3.2227438539	4.0260605446	4.0232375197	4.0811029352	4.033247	3.8970842289	4.138848	4.374993186	3.6992654306	4.083463	3.4662101728	3.275954	3.797247	4.4612807253	3.387507	3.7879319702	4.0595688547	3.9826714983	4.5052232165	4.2653073819	4.133599	4.125244	3.4858350196	4.0828568302	3.69415	4.6422543986	4.161444314	4.155395475	4.3840639518	4.439608	4.4121432578	4.3842508547	4.405211	4.4911756547	4.940008	4.1025118181	4.4125723746
GK	2.122538	1.9590490238	1.8195402086	1.697027636	1.9258415173	1.631015	1.7834622418	1.291274	1.7352871199	1.8286979074	2.952299	2.266137	1.812573343	2.5364512991	1.7473833365	2.550268486	2.448574	2.7837428134	2.129537	1.973607375	2.1841095814	2.156772	1.9088294286	2.032277	2.59424	2.0749348993	2.046918	2.1309056776	2.783290525	1.9174313841	2.0403634852	3.3833758459	1.62278	2.189558	1.9265723079	2.8290939755	1.760642	2.2849392767	1.8501596203	1.7559256317	2.4203321159	2.913757	2.6937691449	3.194491136	2.071197	2.5935555943	2.838036	2.5522326607	2.0750057527
ZNF438	1.690483	1.0807188302	0.9725013928	1.4376763122	0.8476564358	0.6728035	0.6782073265	0.4019662	0.6024676274	1.2180676673	1.728679	1.409117	1.0290283113	1.0654136985	1.0084906821	1.036797596	1.175526	1.0904251564	1.475513	0.796052826	0.4898372044	1.054334	0.7806769302	0.6115283	1.209501	1.1987538459	1.225196	1.1614607809	1.1128310436	0.963123614	0.8977744611	2.5982061113	1.110788	1.214393	1.3839613326	1.8814339613	0.4667971	1.6775029665	0.5965516888	0.9332397429	1.0169411509	1.614532	1.0830936969	1.9507267506	2.04362	1.5311605374	2.016129	1.3109471862	0.7253179398
GDI1	2.592412	2.9519103078	2.7332766187	2.8718785641	3.0177694813	3.042173	3.2138302162	3.112894	3.3104350663	3.2878525009	2.714792	2.582759	2.5397941138	2.4883399807	2.33673641	2.710240648	2.67031	2.0771315442	2.352458	2.84555545	2.8583841599	2.859492	2.8685587555	2.505825	3.212079	3.2166840218	3.021717	3.1449815641	3.659033873	3.0167607416	3.5725815596	3.5782374925	3.30844	2.990722	3.4577542648	2.9677369111	3.125409	4.2939402504	3.2369669255	3.5263386266	3.5223521769	2.770104	2.6091641267	3.0292945508	3.025997	2.7564219703	3.416875	3.0797496621	2.9020035819
IQGAP1	2.921722	2.9605289111	2.9521906418	3.2703232713	3.6011231683	3.636332	3.6563584107	3.144354	3.5536943643	3.5899678375	3.189016	2.874562	3.1446461328	2.771522049	2.3233507849	2.6352346266	2.631564	3.0401097116	2.443914	3.200564604	3.0988556122	3.17739	2.9275348749	3.1819	3.946724	3.5945689419	3.894181	3.8196838403	5.2561746504	4.4972525546	4.4134571798	4.7850095326	3.896585	4.287445	4.3941268389	5.0430076678	3.959975	4.9645148326	3.9491441666	4.2935390456	4.3703692162	3.334351	3.2731243899	3.1979819233	3.127131	2.8499921906	3.860437	3.6032897888	3.0699692847
MOSPD2	1.724505	2.1185339301	1.8094688832	1.9934488011	2.1717829221	2.851141	2.5097936403	2.185565	2.8063728707	2.4608096503	1.645871	1.497916	1.5003857039	1.7789412152	1.7262081603	1.5721885989	1.225832	1.7375468177	1.704041	1.640317167	1.9552749571	2.341104	1.8032333115	1.711691	2.298693	2.2162519293	2.255775	2.4006977203	2.8759508463	3.1390551297	3.0711856194	3.6813582237	2.282884	2.966248	2.8437850626	3.1692210215	3.145762	3.5536466594	3.5792073173	3.0432140263	3.2216150823	1.793123	2.1599710682	1.7718934656	1.621823	1.1644263497	1.730158	2.2325813675	1.6057563425
TST	1.602311	2.1896000881	2.5642263686	2.5874733108	2.0503995642	2.331187	1.7577964756	1.696847	1.9183986567	1.9764831107	2.496917	2.471173	2.7643547047	2.8105896598	2.1408454568	2.5498677921	2.542066	3.3188882912	2.700244	2.139897691	1.8264581297	2.736259	2.4215574605	2.308558	2.736106	2.2897968113	3.543464	3.3961636698	2.8252117261	2.1901263528	2.3924420013	3.0763544497	1.610366	2.83677	3.1183713075	3.2960855266	2.874185	2.2377496422	2.811445391	1.5996103569	2.1798332443	2.617746	3.2635356898	2.5163178079	2.429457	1.7787553676	3.329501	3.5596825443	2.0666427959
MTF1	2.116746	1.6943491652	2.1624799554	1.9812388462	1.8802632415	1.658766	2.0852193597	1.661089	1.8761629234	2.3518907779	2.143915	2.057055	1.989349695	1.8359768041	1.6905102272	1.8934141884	2.060093	2.0591608844	1.774704	1.982693415	1.6496437099	2.031487	1.7432756487	1.914506	2.598922	2.1389429617	2.186838	2.8164005461	2.976092536	2.2237327837	2.057209925	3.0844696668	1.879051	2.164143	2.3133681573	2.7085711566	2.015841	3.0658516221	1.8379795028	2.7143045929	1.8973682937	2.42427	2.450594189	2.2283728298	2.512936	2.6232525614	3.093071	3.2114339088	2.3258107857
TCIRG1	4.561624	4.3938367754	3.9498066443	4.3254631991	3.4659657188	3.534447	3.2125846838	3.574292	3.4448659935	3.9720009899	3.646613	4.07657	4.002865383	4.0568989863	4.0996215518	3.9185922516	4.197888	3.7301342694	4.102018	3.820276334	3.7572825588	3.904888	3.8233673745	3.829026	4.198813	4.6477962852	4.279575	4.2405206705	3.6212014654	3.4202273488	4.2206266186	4.1226071368	3.83409	3.806131	4.0930691007	3.9014979451	3.446023	4.6968246303	3.5653233933	3.9119483035	3.6057261254	4.036133	3.8160509525	4.0014169496	4.311776	4.1475164917	4.400427	4.3197009476	3.8589946401
TOR1AIP1	0.7507565	1.4230224555	1.2946636798	0.7616012996	1.4809654239	1.558009	1.3070758082	1.332915	2.1055262539	1.0760103141	1.38045	1.018302	0.7987880106	1.3971465118	1.0756342629	1.2922678227	1.248987	1.1698494326	0.9442946	1.948735643	1.4903841029	1.388947	0.9990360464	1.227005	1.276634	1.5255336733	0.7883823	1.2719349379	1.6507499918	1.7717138351	2.1629173831	2.1792516537	1.943883	1.929892	1.197172048	1.9874982996	1.475325	2.3097484736	1.9952235934	1.6925226675	2.2183367825	1.761945	1.8308764197	1.5179337677	1.55737	2.1629047599	1.570841	1.3724736372	1.9215115885
GBP2	3.874408	3.0928857429	3.4188678756	3.4929976119	2.9956839851	3.159513	3.1342002302	2.785199	2.9348064718	2.968695387	3.222553	3.58764	3.5206589463	3.5790819957	3.0970052232	3.44712345	3.61375	4.0026524675	3.497275	3.485261012	3.2203496908	3.007053	3.0273480823	2.941941	4.721147	3.5950360957	3.814757	4.1431414276	3.8832720438	3.8412255129	3.1383967999	3.252523379	2.977453	3.471074	3.1796883295	3.9979813721	3.335536	3.9373440404	3.4775105881	2.7125039103	3.5886487319	4.470246	3.9819426451	3.8335683383	3.661634	4.1394525624	4.225844	4.1674679301	3.2120576699
ZCCHC6	2.396505	2.3251644539	2.3974747831	2.5245771704	2.6020577815	2.591336	2.3836052245	2.25539	2.1092519426	2.577740069	2.433508	2.356606	2.4773488243	2.4755895391	1.9957007497	2.2526893257	2.315717	2.5592901141	2.404906	1.952222595	2.3950475235	2.534093	2.3683068885	2.552245	2.968705	2.8534401425	2.934044	3.4982776509	3.2548411698	2.8487270265	2.9764219065	4.5005791105	2.723994	2.710674	2.6018873171	3.1402576288	2.597679	3.6229987426	2.6360893053	2.9441605243	2.6114107131	3.156252	2.875071214	2.2375492958	2.490864	2.7385998471	3.033159	2.6715543722	2.2257799546
S100A12	3.483355	4.3618064047	4.3134341895	3.9037933863	4.6368399523	5.369876	4.9347106835	3.718524	4.8661991473	5.2535196738	3.802011	3.209202	3.3738083036	3.9120126027	3.0705336565	3.8249950492	2.98507	3.4052408596	3.627624	3.356489696	4.0682381712	4.461668	3.8044556004	3.410812	5.234687	4.9620231256	4.377152	5.633662994	5.4253881502	5.7883542239	6.0538527961	6.2408021982	4.870791	5.356695	5.2313154798	6.1878857933	4.926504	6.1871244021	5.6774848046	6.0332750415	5.5248604791	3.904946	4.8247781207	4.1568419353	4.197984	3.0201942159	4.718359	4.6419311259	3.7215861952
ADM	2.518938	2.555213552	2.8907255598	2.1582760344	2.9984513952	1.820973	2.7048525392	1.549787	2.6183759638	3.434842812	4.065077	2.612833	2.7033179066	3.3174810203	1.5345758018	3.5582252689	2.920306	2.8707941496	2.671821	2.278914978	1.8266040008	2.926915	2.8127008317	1.532357	3.563801	3.5083501431	2.778607	4.4731583675	3.1990598462	3.3681437803	2.3650646796	4.6319749924	2.846246	3.307853	2.696756893	4.7112714499	2.221837	3.2888090836	2.6039686979	3.1890508835	2.6294837228	3.8453	3.6310764788	3.934338266	2.582682	3.4701624011	4.732275	4.4084017497	2.6488343122
MYD88	4.416412	4.2506736899	4.4553873476	4.0413840682	4.2162066314	3.889846	4.1612740123	3.677012	3.9429389372	3.6928370017	4.58893	4.249921	4.2014986363	4.2170301372	4.1305646744	4.343411415	4.322692	4.3568779833	4.204086	4.306714884	3.8375977265	3.94593	3.5700374751	3.958201	4.67895	4.4081670707	4.275525	4.4001105327	4.5771150526	4.01522059	4.362057315	4.5857047608	4.228588	4.342791	4.4257767253	4.9429233944	3.972283	4.9828075011	3.8716801552	4.4041304433	4.2062257331	4.273192	4.1559957678	4.8635343352	4.551769	4.9745442135	4.977295	4.8549754036	4.4271870814
FCAR	-0.1731929	0.2459926426	0.0661082761	-0.0448686884	-0.3017624592	0.1601758	0.0893989112	0.02126019	0.472543668	1.4897576409	0.170434	0.09482084	-0.1040484487	0.5419148234	-0.0336685965	0.2442623494	0.3453224	0.466089432	0.05533534	0.208013135	-0.0723388888	0.4889097	0.2364102113	-0.1010302	0.003639949	0.5726616125	-0.0415265	1.1342281016	-0.4524701591	-0.0383109748	-0.0235265835	1.8463031399	-0.0886736	0.08476619	0.0884785738	0.2337812753	0.2504986	0.976993325	0.7156773673	0.5841788742	0.4466443545	0.5490907	0.9663115396	-0.0322836689	0.3388947	0.3982840756	0.6348705	1.0747147878	0.071595362
TIMP2	3.282188	3.3356864402	3.311367885	3.4634335738	3.2224746682	3.406907	2.9585273201	2.609636	2.6633436341	3.1318328473	3.517902	3.603136	3.2778227933	3.8536643353	3.3992955463	3.5504092873	3.676463	3.5267023404	3.781464	3.340283822	3.118631623	3.453969	3.03810121	3.333776	3.846966	3.9871307986	4.02205	3.8809945986	4.037678351	3.2891358277	3.7210763567	3.5143734731	2.948681	3.484374	3.9072155436	4.320522972	3.070944	4.251983705	2.735992812	3.0634216955	3.5249291031	3.664585	3.5956758129	3.9154023952	3.69034	3.6672332867	4.366135	4.205366477	3.5490313514
SAP30	-0.3301537	-0.0412398583	0.1555340228	-0.0771176175	0.2256522329	0.4473101	0.0933961541	0.06813016	0.4947157929	0.0247431474	-0.4821592	-0.4247345	-0.2340899634	0.0344127305	-0.4083991556	-0.2412713044	-0.3706645	-0.4431730279	-0.5707197	-0.102644764	0.0670989515	-0.05779551	-0.0688368236	-0.3968882	0.2283748	0.0713712758	0.7143645	0.4741754024	0.1704922999	0.8595113635	0.4911598629	1.1802330458	0.07596644	0.5697228	1.0770131845	1.0459598278	1.327387	0.8297221591	0.9435441711	0.4252421318	1.3241017197	0.1775253	0.0913647743	-0.223142985	0.5202309	-0.1092453366	-0.1465683	-0.2475773681	-0.3068070938
KIDINS220	0.5074351	0.5880789844	0.8974444257	0.6002088146	0.4500463765	0.7646064	0.6028846896	0.6275185	1.4201177485	0.3687206614	0.9379707	0.4649017	0.4335552622	0.7727537916	0.5820959109	0.645025302	0.89602	0.4790180488	0.4112831	1.319522185	0.7314465129	0.8825377	0.5267077727	0.6988459	0.9706551	0.9386895229	0.8250419	0.9015162477	1.3513516796	1.3744291225	1.006651751	1.2210932374	0.8330405	0.9857582	0.8963047869	2.0256184549	0.6854614	1.4924772951	0.7679019699	0.8160490461	1.1326087727	0.8841132	0.911051573	1.0040909154	0.7286654	1.6428249338	0.9531108	1.0567386272	1.4932264726
RAB32	1.345918	1.7575404267	1.8858758292	1.2461937427	1.4508620101	1.290574	1.3972024504	1.161792	1.4558059129	1.4922205887	2.042272	1.726424	1.5432868228	2.0964158947	1.5991261379	2.2776173697	1.742886	1.9814382066	2.171942	1.74533188	1.4078968307	1.959577	1.4287236153	1.215084	1.90643	1.9194875865	2.081239	2.0505806006	1.8099924489	1.8730515958	1.7875889482	3.0266699479	1.476103	1.950919	1.8705460331	2.5327408097	1.942793	1.6807907463	1.5277180437	1.5256101565	1.6997626313	2.353473	2.6729804498	2.2384044279	3.269558	1.6765236305	2.290168	2.5477041853	1.8775474184
LIME1	1.002231	2.1348392882	2.2630607561	1.6871279638	1.98900632	1.934466	2.2429272424	2.235801	1.9466035178	2.1874397809	2.134968	1.722509	1.9927435073	2.1758861651	2.1454674172	2.2782263608	2.017167	2.0949249547	2.055075	2.369702772	1.9311384151	2.063991	2.2017649833	2.126493	1.624124	0.8566737241	1.125737	1.8413674606	1.2669673644	1.4085181276	0.9998701117	1.0852648961	1.515186	1.776307	1.2070651373	0.9932115734	1.930477	0.7101288384	2.4334936671	0.7895770278	1.8776411755	1.827205	1.7172268728	1.2312795312	0.7099701	1.7804947505	1.520727	1.7811322079	2.1648825611
RASSF2	3.639597	4.1509321446	3.9604812661	4.34812604	3.8499821312	4.1229	3.8894162077	3.719607	3.9415514483	4.1504057553	4.012635	4.291221	3.972518681	4.271335522	3.9916119469	4.1735472244	4.060044	4.3808543581	4.199455	3.929464744	3.8301448556	4.307908	3.9348638216	3.927002	4.690422	4.7803095237	4.804195	4.6869969139	4.6517543368	4.1925694435	4.5262464174	4.7888798415	3.968819	4.409547	4.6742993067	4.5182649961	4.146129	5.1150628498	4.3067284267	4.3858861802	4.4162330279	4.412943	4.5779817908	4.5640444121	4.351815	3.8919485161	4.845873	4.6277348706	4.2020426542
AFTPH	3.550851	3.0907994909	2.9984897999	3.4179039494	3.4231038418	3.358706	3.199888253	2.96448	2.941467036	3.1066375601	3.375335	3.319081	3.4355411053	3.1480551296	3.1880391115	3.0601053784	3.064356	3.327347545	2.984308	3.089607478	3.0883578276	2.861465	2.9784457054	3.181541	3.406662	3.4290266165	3.446331	3.3472816863	4.2680333482	3.6140478447	3.694437339	3.7391475462	3.314836	3.30501	3.7639770925	3.6566597782	3.334327	3.9198688392	3.2529534493	3.8533083237	3.376968507	3.088098	2.9647901475	3.9076075873	3.586847	3.1296046504	3.952412	3.6462994693	2.9244083175
HIST1H4H	0.3199843	0.3259748878	-0.3295062705	0.1796240739	-0.5952009808	-0.08114389	-0.2797214704	-0.2838239	-0.315001327	0.0649402502	-0.1453266	1.075217	0.3910345031	0.712101707	0.9649169039	0.0985684174	0.2048255	0.6169742163	0.9115776	-0.146348522	-0.7740782064	0.244599	-0.0132636804	-0.2905036	0.3808138	0.3982123243	0.7846087	1.0434427415	0.8153822597	-0.191444195	0.4986880473	0.6411252534	-0.2679215	0.6704641	0.7546099898	1.1662905585	0.2383805	0.319452663	0.4878397485	-0.2588747408	0.288607129	1.307442	0.5138149318	1.0529703174	1.791551	1.0551037665	3.071549	1.5989348456	-0.6640858694
MX2	3.678993	3.4113619517	3.4941784846	3.0752608154	3.0291757232	3.024095	3.4804139713	2.340294	3.4304786076	2.994445037	3.156396	3.390125	3.2813148055	3.270804342	3.2758653183	3.390819912	3.371586	3.4364965082	2.999709	3.331790772	2.892156354	3.287835	2.7851361405	3.109064	4.140004	3.5144239166	3.668331	3.945060998	3.915404348	3.7526255313	3.7768266336	4.4638529014	3.46605	3.236734	3.6530746424	3.5101382059	3.033027	3.8063103449	2.7046643007	2.6257910312	3.425660752	3.795841	3.7630325741	4.4957580024	3.047594	4.9458064448	4.716068	4.2550898066	3.46648409
TRIB1	0.4601547	0.0774639633	0.0910877888	-0.008362234	0.1020302019	-0.09537179	0.0515536531	-0.4414307	0.1814273611	0.0134682017	0.4007385	0.4103033	0.0479449698	0.492935933	0.0038187868	0.4048777442	0.4616586	0.3454246501	0.4479536	0.302973111	-0.1781290918	0.4601012	-0.1640357425	0.1317768	0.5345561	0.6294575428	0.5857883	0.8879186299	0.8734344729	0.1738379938	0.5033733082	1.5063436861	0.4013975	0.5170155	0.7055154788	1.3397830414	0.07557888	1.1272892877	0.0651888265	0.1612661389	0.2531514611	0.8104497	0.4367488599	0.5730323438	0.1410886	0.8797388113	1.637271	1.0025658446	0.3187724699
ANXA1	1.259542	1.9564989844	1.808414667	0.9863843351	1.6123999912	1.485622	1.2221672262	1.140348	1.945957722	0.4135421035	1.357305	1.295858	1.343705421	2.0825842888	1.6030092904	1.3335813114	1.898781	1.0793665426	1.44241	2.292902947	1.129353551	0.960272	1.0779559112	0.9202478	2.226557	1.8337736976	1.325396	1.2269378752	1.5129824157	1.7625689306	2.2227685085	1.8278003468	2.091316	1.621094	1.3213359282	2.1703108171	1.560348	1.9927727536	1.4421948016	1.7635748926	2.2939222859	1.429256	1.7672367115	2.0913787901	2.811005	1.9647868418	1.595535	1.6422759701	2.749079614
CD19	1.605807	1.0576041612	1.666399617	0.8641916008	2.0196040015	1.190764	1.3494128845	1.77612	3.0406907615	0.8563252539	1.42828	1.511375	1.2614850745	1.8670561172	1.4193647257	2.4183671294	1.742578	1.4504866942	1.603956	2.735841364	2.4990755124	1.056881	1.9505934184	1.65134	1.689301	0.8041206169	1.200907	0.7895182728	1.0355372767	1.2160603721	0.5876833917	0.3671500171	1.969596	0.9903301	1.1173995108	-0.0115758111	0.6297786	0.275516426	0.2396196675	0.6753618084	0.1526423425	0.523051	0.6439025931	2.1635334686	-0.01419009	2.5687862652	1.375689	1.0595675691	3.0024221196
EMR3	1.68431	1.9949890075	2.3259784549	2.22931798	2.6239472787	2.702799	2.3520483448	1.916392	2.7343065642	2.5218847864	2.104665	1.988346	1.8519006005	2.5505445157	1.634763867	2.0557894111	1.850669	2.5615583938	2.091287	2.218137588	2.111006559	2.884036	2.432275062	2.271406	2.82893	2.8803273503	3.134888	3.6469679852	3.7196899268	2.8573785849	3.171194074	3.8902388555	2.273637	3.085093	3.2512274937	3.5942326443	2.891063	3.6742683111	3.0611223066	3.0999418649	2.9478834298	2.642897	2.950842487	1.9612867433	1.551561	2.0152413318	3.540344	3.3233462624	1.9265807833
RRS1	2.313188	2.3043416229	2.652519867	2.3421287563	2.1056934441	1.894494	1.6559130389	2.126782	2.3058453186	1.703849106	2.845892	2.277106	2.5366724749	2.5645329224	2.5433776631	2.462434971	2.538765	2.2704151699	2.302325	2.932758119	2.560959074	1.932623	2.4295737973	2.621703	2.30352	2.1236002458	2.287927	2.0342924573	1.8993241274	1.812407607	1.7590805375	1.4386101469	1.783252	1.958436	1.8066181546	1.6891339136	1.789104	1.5034116244	1.6635658988	1.8473174088	1.5794826513	1.857206	1.9429621503	2.1677253354	2.101445	2.8208698929	1.945964	2.104200161	2.8451687687
NSMAF	0.1931587	0.6886401217	0.9843351002	0.5086614716	0.9272822439	0.9834217	0.8802210088	0.7623558	1.151805872	1.1377216666	1.121212	0.7370842	0.636519883	0.9841517981	0.8259995277	1.2319346085	1.077846	0.8973253328	0.8718978	1.241730447	0.7863723302	1.127058	0.6768700897	0.8584305	1.024906	0.824697328	1.092435	1.3722997069	1.2382809666	1.2017058674	1.3635459225	1.6440935952	1.191238	1.149058	0.967339598	1.476296008	1.176974	1.4749154359	1.3463355365	0.9377453734	1.493605455	1.465999	1.7914235702	1.1501097995	0.863362	1.4518036682	2.061966	1.2506398437	1.1732956608
SDF2	2.058775	2.5512859402	2.8239540318	2.2786434916	2.6323240216	2.739545	2.4541834133	2.557325	2.9734516055	2.4982537738	2.670062	2.642374	2.3001326247	3.1631189896	2.6189160792	2.964054056	3.080332	2.5990563671	2.822106	3.309161816	2.5429557492	2.916225	2.725258703	2.413627	3.146751	2.657015736	2.595146	2.9747748631	2.6466716568	2.4927590898	2.8073829479	2.8291824075	2.248878	2.799234	2.5482857427	2.8877738365	2.674845	2.6829235388	2.963169349	2.0309499743	3.0819752333	2.978015	3.2296941498	3.0281677015	2.319563	3.4216143534	3.005601	3.3000878945	3.3815772788
HAL	0.5054217	0.6546520679	1.0351791234	0.8403051059	1.3021885133	1.760696	0.7649293151	0.9841561	1.5296228006	2.0238607909	1.149868	0.9631097	0.6916596671	1.3827013296	0.765753131	1.2461794213	1.209097	1.4172035925	1.139563	0.946219077	1.0597017066	1.947922	1.1142736624	1.272689	1.161029	1.8595449241	1.436868	2.0204498042	2.2354661501	1.889285717	2.0224191061	3.2023937941	1.603116	2.137098	1.8826360801	2.3516163755	2.385468	2.39868285	2.1143043615	1.4064814821	2.2070435715	1.958083	1.9038060313	1.2938980847	1.036421	1.0243947074	2.474755	1.9550111863	0.9413869638
SLC22A15	1.519056	2.1412236643	1.6829539975	1.5204172982	1.6688452352	1.247987	1.2962889751	1.258688	1.5840671566	1.7380979873	1.656813	1.675272	1.1057714894	2.099892202	1.2551683824	1.7456362021	1.817177	1.5557228523	1.850583	1.159585569	1.578880834	2.299375	1.181554677	1.195292	1.62073	1.7652773487	1.6453	1.8359492477	1.9229175088	1.5623639132	1.6503696966	3.1948875484	1.294085	1.742991	1.8857231971	2.5403318993	1.331893	1.8713996854	1.7648129213	1.0656231239	2.4407076453	2.26763	2.1250185242	2.2697168011	2.167065	2.612288382	2.536474	2.2233503756	1.0650538775
RYBP	0.9504316	1.3371498412	1.7390026207	1.7895996187	1.4989502613	1.51494	1.4389695306	1.156523	1.4509170382	1.5038890243	1.808712	1.976315	1.6573584229	1.7291522976	1.8614215175	1.5076843997	1.964577	1.7505890597	1.887486	1.40457376	1.3896263916	1.60067	1.4092528543	1.622462	2.299871	2.0286636224	2.463109	2.4042472111	2.2768013471	1.8476687096	1.8884673139	2.3876305063	1.50132	1.956568	2.3479349001	2.1830752694	1.442298	2.113027396	1.697441535	1.4102908017	1.6437927431	2.313419	1.8678186416	1.3781851165	2.000881	2.1373519099	2.91183	2.5919021653	1.6159523257
STAT5A	2.567145	2.4888715749	2.4986114411	2.9465436678	2.4947946403	2.206903	2.389071257	2.023995	2.118090003	2.3949204525	2.908516	2.507009	2.6185689454	2.4216823738	2.4104472406	2.6333528457	2.702743	2.4571278645	2.228924	2.548269952	2.4849914602	2.154811	2.3621003955	2.632364	3.360925	2.5429271204	2.691091	3.0575599847	3.587501181	2.7794906882	2.5306483542	3.0936839804	2.444789	2.898978	2.6702934589	2.8223334104	2.331715	3.3129659085	2.3017278985	2.697903798	2.4357443428	2.889398	2.6782879529	3.2044039356	2.791839	3.1515712564	3.094338	3.5693194157	3.0146244052
TRAPPC6A	1.372701	1.6376260613	1.7429413378	1.4934987274	1.3005794901	1.898872	1.2507182654	1.811911	1.6017349248	1.7233671655	1.347625	1.770403	1.7185904108	1.8210382064	2.1183033033	1.8067220021	1.686283	1.0419773197	1.910955	1.44772202	1.6598088063	1.312802	1.752306313	1.855104	1.274921	1.3155161285	1.690117	1.1575974031	1.1276592699	1.2686293031	1.3123306959	1.1594025765	1.673821	1.766009	1.4214350072	0.9894230662	1.688018	0.6619946836	1.740466365	1.2503580229	0.9028039693	1.621834	1.5434654244	1.7272659054	1.760192	1.3313082829	1.332627	1.637855352	1.6652130326
APH1B	1.785975	1.905288654	2.0096315932	1.795637781	1.6628926988	1.943322	1.8526504261	1.264597	2.2648847312	1.7001248599	2.088903	2.165844	1.8718816349	2.2889611632	2.0108311788	2.3172063677	2.100799	1.9994143992	2.334882	2.014642781	1.7883140283	2.122527	1.6923762742	1.708396	2.071827	2.1565101162	2.271957	2.5305561951	2.2665073321	1.817177972	1.8734771778	2.8316036272	1.902437	2.237499	2.1302681191	2.6665897698	1.952204	2.3756026027	1.9355659427	1.6138243899	2.0026442626	2.639434	2.023722634	2.0171754403	2.321086	2.3381891499	3.247768	2.8322728431	2.3895033309
TOM1	1.415146	1.7815598606	1.7610154741	1.6601462017	1.6125698976	1.450649	1.2230082441	1.184819	1.3050918614	1.3621862294	1.829122	1.741159	1.876533238	1.9850236554	1.2605773806	1.8089890783	1.98087	2.2025723699	1.770423	1.696406846	1.4439848116	1.845514	1.1241740892	1.967044	2.271992	1.607652227	2.181415	1.8441841784	2.2221440673	1.8889437092	1.8797171434	2.2737733195	1.368665	1.496898	2.1029415078	2.2637327102	2.033577	1.8854705219	1.7776818695	0.8445733793	2.254266473	1.564255	1.4417511101	2.0965738186	1.658655	1.6256605506	2.176576	1.9871192936	1.4019017608
CTSS	3.599469	3.4661685077	4.1415898588	3.6301067699	4.2066741452	3.917872	3.9396219599	3.739168	4.3144314824	4.1224241335	4.045597	3.523256	3.3232855131	3.8232841042	3.5478777934	3.8876527084	4.131418	3.9775434413	3.589957	3.749420959	3.8340972783	3.947358	3.5790904425	3.490308	4.168286	4.3213164494	4.14024	4.5294136197	4.5576966109	4.6179982246	4.55718086	5.2213635447	4.808509	4.735112	4.3273321409	5.0080185202	4.614075	5.1455501108	4.9096569415	4.6720204302	4.7793032263	4.655089	4.5778985446	3.8627851254	4.985676	4.3270660904	4.533868	4.5554297442	4.1181925578
TLR8	3.3644	3.1357937485	3.4280891558	3.2621989848	2.6505285905	2.794088	2.2474799707	2.236658	2.959952263	2.9513309099	3.501333	3.025967	2.806200789	3.4316505858	3.0606553132	3.6213311172	3.651801	3.5140476184	3.324906	3.061353069	3.0756409926	3.327092	2.8918686783	2.764344	3.402984	3.7788624864	3.447558	3.7816119027	3.528253842	3.1678043262	3.118773795	4.2578814418	3.05541	3.258392	3.2947906696	4.342784379	3.149721	3.1664450878	3.0499087795	2.8739380253	3.1867108796	3.845667	3.6401800465	3.5971312841	3.255582	3.6178052241	3.95993	3.874977836	3.1751014383
TLR5	2.516965	2.2155769564	2.5212173183	2.3246047443	2.1084866017	1.381402	1.4822844386	1.103795	2.1962161908	3.118671674	3.267862	1.635001	2.0533459157	2.3161340782	1.8277001622	2.5063582533	2.57523	2.2780118749	2.050153	2.088372218	1.8856249213	2.484108	1.749193782	1.98471	2.138948	2.6793346741	2.734816	3.5882575734	2.5296901935	2.5109858235	2.1927969503	4.0549578845	1.810824	2.639665	2.6860898495	3.6294249384	1.756475	1.9344153518	1.6453632534	2.3792730584	1.8610564966	2.647681	2.3839480946	3.2576364856	3.138872	2.8838016844	1.830991	4.0931043934	2.4279228142
PCNX	0.2759107	0.4771431384	0.8064218065	0.8263788754	0.4678258794	0.7453232	0.643211579	0.4568989	0.8074678163	0.9097250231	1.044517	0.873528	0.92555338	1.1980036865	0.8374530364	1.2018875696	1.46557	1.2780393865	1.1545	1.235708691	0.4681959824	0.966603	0.5144959626	0.6653282	1.293554	1.5258384473	1.464598	2.1136797494	1.5898172142	0.9711658963	0.9835186928	2.109001222	1.085304	1.247354	1.4532150615	1.8092205778	1.102332	1.1856336483	0.8247999369	0.5037843901	1.221924187	1.324615	1.108958018	1.4648065258	0.436217	1.5534290683	2.441389	2.4702326675	1.2189179378
NRD1	2.573969	2.2479062829	2.6545299829	2.6818482157	2.3859554573	2.35886	2.2809054007	2.052583	2.2093135951	2.8834199326	3.039951	2.690097	2.5066155276	2.4780073285	2.2438918142	2.7032517856	2.754418	2.927589327	2.379123	2.589077193	2.4323461231	2.545129	2.0161115768	2.323938	2.753319	2.9977406001	3.096132	3.2276097608	3.2504178051	2.5804348351	2.620877046	3.3751393019	2.286473	2.669672	3.0174702307	3.0205993726	2.383877	3.2490968831	2.2413734771	2.6954872352	2.5996603042	2.736642	2.770742405	3.2911454781	2.977569	2.9598304247	3.755948	3.4772705127	2.6055374128
CCR1	3.353681	2.8364983455	3.2875379585	3.0235501456	3.2963228929	2.400039	2.9585802827	2.40397	2.8485748879	2.4029638829	3.567024	2.983908	3.2123343867	3.3304745789	2.7744079161	3.3606654757	3.162262	2.6190766853	2.376996	2.340534571	2.8545117898	2.865156	2.9360834623	2.601195	3.642861	3.6910126176	2.748725	3.4183864745	4.0915700445	3.4865356367	3.5837324762	4.538215813	3.258991	3.417416	2.6810535582	3.8806288237	2.618844	4.5157417897	3.1682657068	2.8909705657	3.1828428542	3.381998	3.5564990859	3.1152600666	3.716072	4.1376783386	2.567924	2.9952465684	3.0525528175
GRAP	0.6359904	0.8180795583	0.9012349578	0.9991593871	0.557574896	0.4621683	0.4125232662	0.7251114	0.1620588046	0.6086236453	1.024359	0.6527485	1.0111769768	0.9073221733	1.0447294393	0.9139789858	0.9236353	1.136097181	1.146219	0.806310014	1.0812825782	0.7104878	1.1462759161	1.013635	0.6444186	0.4638561696	0.5907567	0.689126627	0.1144718823	0.2410683026	0.3632223455	-0.2624181892	0.5161247	0.46582	0.4198178243	-0.165912541	0.2581107	-0.3483948881	0.315169921	0.1600403284	-0.1025326682	0.6132093	0.7386532831	0.8046458456	0.08250654	0.4526834501	0.7830395	0.6814346263	1.0389151313
WDR46	1.8674	1.7495096973	1.7495350029	1.8078689236	1.1182988102	1.003393	1.1733516923	1.400768	1.2372959433	0.9688105935	1.705839	1.776939	1.8063124578	1.8137793196	1.7935805595	1.8331121918	1.880466	1.7510715749	1.501717	2.000667905	1.6087690907	1.446389	1.5250644544	1.577087	1.720796	1.4315223771	1.379855	1.4350113131	1.1601229325	1.2419249279	1.1453708785	0.9286835309	1.391094	1.145333	1.5122903425	0.7769645344	0.9862935	0.7385284361	1.0754954469	0.9996418248	0.8952241084	1.667651	1.3184320451	1.8608142467	1.67374	1.9230935589	1.52149	1.7684821782	1.8985291066
MAPK1	2.200594	2.3481674626	2.3860200322	2.0877979033	2.0660925252	2.491776	2.0032095208	2.046162	2.2781295527	2.4282746188	2.409006	2.255828	2.1392564491	2.5902905721	2.1200619464	2.618881535	2.344967	2.6810770656	2.55224	2.383816981	2.0670143727	2.621091	2.0001619931	2.054378	2.410783	2.6118133659	2.466165	2.8572462556	2.6932006152	2.3349265056	2.3282321581	3.1588268997	1.929249	2.474942	2.4214769022	3.0525528155	2.337795	2.5590092716	2.237691557	2.1102628426	2.4488830091	2.69631	2.7095136986	2.4128573917	2.234299	2.3973924898	2.727574	3.1693805021	2.2553252908
PRCP	-0.2408843	0.0741418726	0.4505949011	0.0477364153	0.5595177465	0.368453	0.1877536898	0.1699506	0.6364767091	0.3161281523	0.09390495	-0.2292682	0.0212462938	0.165753382	-0.4086366198	-0.1359603644	0.02099538	0.0992418424	-0.3582994	0.222668073	0.1199147244	0.3346169	0.2598512832	0.1728507	0.9207654	0.2736978653	0.6263797	1.1873024405	0.554074579	0.7427441466	0.5511600356	0.9867198024	0.3749084	0.5954375	0.7461894774	1.0799833623	0.7033619	0.572819497	0.5758928343	0.2495278825	0.8552776999	0.1739437	0.3579975761	-0.1836893786	0.6572184	0.0964188678	0.4161691	0.9375634781	0.3559046738
ACSL1	2.747104	3.1679521866	3.7440225115	3.1635046076	4.1154746917	4.30466	4.2102017064	3.351911	4.2905588453	4.6559689636	3.726531	2.623949	2.935669114	3.4220811223	2.0770099736	3.0145161112	3.015002	3.1318363107	2.840277	2.74456458	3.4342884352	4.090949	3.4177910637	3.168017	4.163881	3.9803172595	4.093145	4.5698542541	5.0789534868	5.0928493924	4.7101035943	6.1384035997	3.97197	4.706691	4.7018056267	5.5791530997	5.074228	5.2216273915	5.0539961655	4.6707278825	5.2552484902	3.745333	3.7819538886	3.4604469563	2.638165	2.950112272	3.95474	3.9271382412	2.7033362129
DYSF	3.639322	3.1769405606	3.0354930111	3.4912029596	2.7954486027	3.011356	2.9859083669	1.854621	2.678402752	3.5266593409	3.850046	3.180844	3.3398844827	3.0498622578	2.8045255693	3.2906126918	3.16614	3.2676273091	3.271093	2.726433264	2.4935658981	2.907072	2.5518436282	2.522009	4.115381	4.409706139	3.901773	4.4869672368	4.7447063791	3.3642295956	3.6089591805	4.6098947583	3.275904	3.50663	3.9227886598	4.4219251154	2.63486	4.5487252229	3.2340160053	3.7255399982	3.1959967643	3.116892	3.2979512948	4.3358888571	3.425134	3.3903308257	4.929352	4.8811643677	2.7564452561
PPP6C	2.172132	2.7706290489	3.0041757458	2.7328946156	2.9452451636	2.892862	3.087327477	2.570525	2.8669593315	2.4345598877	3.08007	3.001645	2.7835976772	3.1609167016	2.7943413529	3.0583816664	3.013044	3.0413510196	2.887761	3.158808787	2.752410464	2.994711	2.773302869	2.937543	3.301577	2.3934513175	3.058534	2.8210458074	3.5585225864	3.1493111509	2.8502528143	3.274182884	2.411471	2.955303	3.0325827825	3.3029323203	2.989484	2.8263325145	3.286906776	2.4055473774	3.2447524222	2.927101	3.078976177	3.1337209221	2.840785	2.9975908753	3.331596	3.1305479322	3.3013990238
SLC12A6	2.67578	2.3229597793	2.0799594611	2.6820899714	1.988856081	2.422792	1.8216758536	2.232827	2.1865079998	2.4903481988	2.220831	2.313113	2.3912419032	2.4314194014	2.3588873177	2.3125900848	2.03388	2.3499274805	2.605421	1.879816003	2.2023854439	2.593126	2.6089559292	2.269706	2.341245	2.8576185546	2.866622	2.6539747028	2.5075235511	1.9356906229	2.608199607	3.0909479566	2.5189	2.598021	2.8793391604	2.8145797374	2.268072	2.707606477	2.1836854507	2.6554498685	2.4157771944	2.461895	2.3624060779	2.2968292634	2.246024	1.6797068145	2.640595	2.2023441114	1.7523340802
TLR2	3.473724	3.3449680997	3.7632527223	3.7601361845	3.2168651381	3.213316	3.1688586095	3.173993	3.1383730473	3.966579541	3.930232	3.374188	3.5393047917	3.6534758317	3.6804594079	3.7841991458	4.377349	3.7178587874	3.680905	3.383644627	3.5346855852	3.742097	3.5371988606	3.35617	3.988224	4.0746264632	4.18701	4.6349764984	3.9564750107	3.7487440286	3.5830197933	5.2504145469	3.573539	4.044486	3.8435387506	4.0928618636	3.473271	3.9338974172	3.8276507811	3.6213076574	3.636273429	4.944216	4.4652253733	3.5667982965	3.982893	4.444815683	4.188111	4.4037028865	3.7457459533
PLSCR1	1.795606	1.2753364044	1.3261112028	1.3080703213	0.7065331564	0.7729931	1.3482170845	0.4768315	0.7554112517	0.8070800536	1.386577	1.214966	1.3425096431	1.2181350889	1.239618027	1.0933087105	1.335437	1.6419316298	1.14402	0.719194876	0.748480023	0.7423813	0.909849601	0.6849627	1.463458	1.5540333141	1.423889	1.298859614	1.3893788518	1.8465500451	1.4093823012	2.8718804243	1.140017	1.585192	1.3715816712	2.1061045498	1.326702	1.3706270658	0.9703534075	1.124203429	1.1549632462	1.351068	1.1702936503	2.0528475934	1.549281	2.5059187068	1.317131	1.2952594163	0.7542214175
NUFIP2	2.206203	2.0817578503	2.8607498868	2.3767260684	2.909763941	2.858133	2.9127797798	2.849925	2.9336240376	3.2444015369	2.562489	2.548959	2.2149716613	2.6816391192	2.3980442958	2.9023036607	2.650109	2.7391770265	2.377608	2.651269559	2.8834164504	2.946018	2.6233434338	2.673237	2.592483	2.513995243	2.283826	2.982872027	3.0102850042	3.0895310199	2.9882892595	3.8667122288	2.860697	2.956145	2.4198496886	3.3822832587	2.823829	3.0045371393	3.3171551056	2.7798639052	3.2726466506	3.289359	3.2391714288	2.488890981	2.502693	2.6493601133	3.013031	2.8463317881	2.4835960635
BCL2A1	3.626101	3.5843796581	3.0474991246	3.6617401647	4.6118235226	5.4201	5.1700438717	4.168505	4.6605555305	5.5342495331	2.961261	3.16871	3.1392512663	3.4231016867	3.4033679911	3.1407585311	2.846626	3.2593663177	3.421899	2.905916377	3.5715693686	3.94694	3.5330583038	3.281902	3.593114	3.9791814765	3.632536	3.8562305201	5.2327476733	5.4422297885	5.6816367801	6.984399483	4.414642	5.387016	4.3693150373	5.7158212972	5.546689	6.3678193228	5.954745116	6.0417731204	6.6322917912	3.480002	3.804727165	3.4274704518	3.549369	2.9323765823	3.54345	3.509750785	2.8348364906
ARHGAP19	0.8225319	0.8761002042	1.2956621851	0.7996663755	1.1269506201	0.9932465	1.143856995	0.8629194	1.3193634182	1.3500162705	1.236705	1.00728	0.8836071145	1.1424659179	0.9146046751	1.3071109662	1.306611	1.4031945988	1.024017	1.329982084	1.2898542167	1.206044	0.8349533445	0.9610958	1.068808	1.4184651594	1.448574	1.5198562328	1.677023637	0.9882089614	1.0867461067	2.055658772	1.018256	1.231936	1.5515762472	1.8650582638	1.333185	2.1603467364	1.4622714009	1.0624603076	1.3277956869	1.656332	1.4609388779	1.2492407905	1.346088	1.2981438821	1.948346	1.6937628659	0.8482303245
USP9X	2.688582	2.4209736735	2.5845025696	2.9408432203	2.2803293561	2.496631	2.2142155022	2.578329	2.3465092195	2.3894417907	2.704252	2.808007	2.7957002343	2.5803491189	2.7081403141	2.5561678924	2.763724	2.7082601448	2.718444	2.406425441	2.5476588038	2.591706	2.6142873386	2.69642	2.921199	3.0329720688	2.99909	2.9853823729	2.9314208234	2.6583073582	2.4809560351	2.8879804192	2.748792	2.80428	2.9864715022	3.4587192239	2.450252	2.6427710876	2.486463538	2.6850394038	2.3225864785	2.884153	2.9319152924	2.8657812191	2.581116	2.4628629992	3.354367	2.9460698563	2.4846819204
LIN7A	1.046692	0.5960825184	0.5009479711	1.1250679404	0.1177835712	0.9027452	0.6754908681	0.2345913	0.693601828	0.8743365223	0.892973	1.013631	0.8133199124	1.3352175276	0.7890738153	1.1647705678	0.8445966	1.9449425948	1.354208	0.56641543	0.501104932	1.298684	0.9840582946	0.4651421	0.8511481	1.5731092946	0.9410758	1.5608937605	1.1529533439	0.8481530659	0.8386847603	2.10736935	0.3575832	1.105593	1.0632877377	1.7727307566	0.6678468	0.9905599843	0.5948848932	0.9095793739	0.8988209	1.400432	1.5607655017	1.3962936627	1.403337	0.752806236	1.733315	1.7781081719	0.4001214651
GCA	2.829731	3.3974370076	3.2266628169	2.9915571369	3.2853129446	3.72493	3.0068118871	2.529786	3.8114076533	3.3661793118	3.625799	2.842675	2.6004239237	3.8406776395	2.9297105969	3.4676730723	3.584978	3.1011933371	3.45259	3.127341364	3.140875292	3.611456	3.1143958619	2.743419	3.639326	4.205141699	3.202012	3.7212178277	3.9387694264	3.3679703883	4.1541695703	5.2929046871	3.331907	3.957093	3.4836163558	4.6217877714	3.255073	4.2778775931	3.9925658675	4.1517640484	4.2174143645	3.899918	4.3282910361	3.9570995073	3.437554	3.2402938766	3.678366	3.3360715932	2.9758388457
GNAI3	2.110453	2.0054264473	2.6303957629	2.2815926225	3.0931782704	3.150486	2.7323584108	2.31395	2.9196640335	2.7086164823	2.80631	2.638129	1.7537861171	2.8470220099	2.2692861413	2.2741520986	2.345632	2.8717120072	2.5267	2.647074908	2.4905162029	2.66754	2.5663282302	2.351732	3.091697	2.8245509241	2.74262	2.6189279797	3.0166965534	3.5058826118	3.1950901577	3.923475235	2.714273	3.260121	2.8796997316	3.8561957997	3.087061	3.6409698955	3.384398261	3.0398698034	3.1602645274	2.755923	3.0421411538	2.5267508694	2.549572	3.0335917793	2.776223	2.462772114	2.6990163585
TLE4	0.3221185	0.6106652478	0.8681257852	0.4700578571	0.7716001525	0.9381318	0.700879127	0.7032255	1.2359775507	0.7278705441	0.9986548	0.7993074	0.7222070242	1.1246444523	0.6578835585	1.1696136506	1.167158	0.9188030401	0.7460603	1.18937948	0.8260267019	0.9204624	0.6278487977	0.8378321	0.9860241	1.1214884245	0.7892071	1.192955022	1.2830344514	1.4733294226	1.2787053665	1.8801874866	1.100964	1.382368	0.9143084634	1.5161278929	0.8125383	1.5073344708	1.511766652	1.1632402963	1.3547154762	1.762745	1.8938254559	1.4400691206	1.505594	1.6899395203	1.706345	1.3711419132	1.3812409177
LONRF1	0.9831193	0.7084701908	0.7811512129	0.5543913121	0.4127469237	0.419151	0.3410721319	0.6456321	0.7771404727	0.4959875699	0.4190881	0.7601209	0.5263742659	0.8192247705	0.7779224529	1.077622058	1.31451	0.8685806079	1.032067	0.863472254	0.8889938524	0.6136518	0.480858307	0.5594118	0.7834787	0.841880642	0.610293	0.6605364384	0.8072061299	0.6700269379	0.7030075724	1.1460033454	0.5335431	0.959905	0.5267835883	1.1320238942	0.5568434	1.0959474032	0.753014857	0.8552424597	0.486295869	1.163021	1.2254385515	0.699210419	0.6618631	0.92196789	1.164287	0.8532121704	1.1377314696
VASP	2.095121	1.9970703078	1.4913174069	2.1290000333	1.9415713748	2.144793	1.7385361877	1.822722	1.6561233399	1.9795463634	1.691344	1.826427	1.8592822786	2.0297586709	1.752420983	1.6200241291	1.469948	1.6284268763	2.100794	1.42422243	1.4988059872	2.105526	1.6778819796	1.793087	2.273133	2.7179509402	2.635696	2.232672679	2.0168969582	2.2199117464	2.3465423212	2.7830597643	2.06941	2.201667	2.7090857441	2.8283751151	2.08911	3.6288574416	2.3717916195	2.6295294991	2.0129901439	1.96814	1.8575544211	1.850603437	1.878245	2.009373133	2.741552	2.2125370236	1.3347214006
STX12	2.217589	2.6765721628	2.6369507341	2.6014180977	3.0009530702	2.819274	2.9436690997	2.570713	2.9973256441	2.9430239892	2.869329	2.745966	2.2947314558	2.7086650914	2.4961170134	2.7859501324	2.723838	2.8563702987	2.476195	2.816895609	2.6891280263	2.826744	2.7198752125	2.73312	3.076123	2.6079245363	2.670829	2.9503989517	3.179299524	2.9912246649	3.2405533139	3.2354175388	2.986448	2.753936	3.1166669595	3.3697644746	3.271549	3.165876477	2.994931417	2.5427868843	3.0938554173	2.83441	3.264323263	2.6423031227	2.9456	2.7206483649	2.904661	2.9918684544	2.7628118958
PRRG4	1.251214	1.1790891657	0.8621409428	1.3634912552	2.0636549709	2.307324	2.3946671936	1.838362	2.1048847829	3.0874213128	0.7969022	1.164873	1.082554696	1.0200013321	0.9663750254	0.6074352794	0.6535642	1.1158644735	1.006163	0.902276756	1.1715843194	1.618826	1.4460926413	1.4172	1.23951	1.6594630185	1.485689	1.5430147802	2.0142512137	2.1611390399	2.3210722411	3.2324010284	2.321512	1.931607	2.4874005595	1.5407960606	2.490504	3.2256288231	2.624796852	3.5110459272	2.7036951084	1.693116	1.8075898563	1.5901448885	1.691563	0.7866430288	1.389207	1.4794320237	0.8320260342
APBB1IP	2.006958	2.1131075232	1.8415493897	2.1127317021	1.9290551497	1.67812	1.6291058903	1.438414	2.3626748705	1.6655147854	2.482332	1.977443	1.8831178668	1.9388232057	1.7282400524	1.9171829848	2.143171	1.675344808	1.874019	2.110361834	1.5104918639	1.882012	1.6141766281	1.908421	2.758613	2.5382172171	2.593076	2.6150524444	2.8591667387	1.9900457341	2.5344687944	2.8277755924	2.206844	2.211963	2.6367741819	2.6060490666	1.824223	3.3720502373	1.8546950732	2.5434575034	1.9293878868	2.071396	2.0185200178	2.7151118899	2.261507	2.7041747961	2.970938	2.8960745544	2.4792256954
LMNB1	2.526188	2.442145591	2.5727956815	2.1872313955	1.8273509839	1.785407	1.6007877645	1.811114	2.3558138912	1.9796852794	3.084922	2.158682	2.2851443642	2.8350243663	2.0531353947	2.4516174403	2.457763	2.6731830119	2.632361	2.253217351	2.0525874906	2.438273	1.9747551066	1.625215	2.381033	2.598058708	2.84489	2.90087614	2.5270203198	2.5836723754	2.3413276295	4.7199185286	1.80266	2.803026	2.6922469166	4.0200377428	2.27599	2.5396729348	2.4003288176	2.1459938374	2.0247216412	2.995031	3.0280451023	2.9660500263	2.247227	2.5380390138	3.733801	3.3737916064	1.9864517188
SHKBP1	3.78474	3.4920726119	2.9357276161	3.5035389471	3.0146281836	2.968703	2.7270176552	2.613235	2.8634287438	2.6446317308	3.48464	3.60597	3.7507459715	3.3245136993	3.2136469022	3.1495485098	3.085742	2.6780593378	3.54475	3.110193294	2.9138873204	2.882667	2.7478891715	2.968262	3.707196	3.8069483736	3.499495	3.3111602341	3.8081210908	3.0175408573	3.9108012709	3.375419368	3.332431	3.092704	3.7119406779	3.5244591448	2.797434	4.381589542	2.8704006093	3.8454099961	3.3587747004	2.508039	2.5776333492	3.7819122304	3.432436	2.8409397266	4.025363	3.6415681277	3.0030558436
B4GALT1	0.2444327	0.1420208832	0.3035601175	0.4715665485	0.5251659693	0.6814802	0.3497427559	0.3277659	0.4259517682	0.429928508	0.1512962	0.1628949	0.2776896698	0.3430531124	0.1051265324	-0.042800566	0.01926047	0.186962187	0.3181885	-0.052837623	0.2239863733	0.5463516	0.6651560355	0.5123736	0.6537721	0.4610300949	1.008236	0.7495895569	1.1408707764	0.6781753099	0.9207244035	1.3557558238	0.71423	0.7267411	1.0296095095	1.0082689368	0.8423703	1.1220345119	0.7744982831	0.9151375724	0.6388147648	0.4199452	0.5108198447	-0.2514892762	0.2756962	-0.2337757297	0.4242067	0.4977712235	0.0412252316
SUSD1	2.510802	2.3765549132	2.6186585397	2.2221861009	2.2856658638	2.176582	2.0175511634	2.114006	2.4848709212	1.7750589149	2.216168	2.674337	2.6381299695	2.9324649257	2.4440102084	2.4836774898	2.764552	2.5101168393	2.558101	2.724639429	1.675186064	2.506507	1.8588258911	2.24144	3.024322	2.2763645203	2.898478	2.4518033357	2.5914755407	2.5110257189	2.3005414166	2.2596300578	2.067731	2.315684	2.7735442907	2.7154239634	2.229635	2.6095872859	1.7373375746	1.9476732554	2.499836747	2.524673	2.3291177119	2.8165463361	3.059172	2.9736752377	2.495708	2.725862077	2.5517697313
EVL	2.725587	3.1183973128	3.260522917	3.0185537494	2.9716075346	2.729599	3.1519276634	3.294494	3.044582175	2.9884420458	3.146426	3.040439	3.2237633251	3.0203277538	3.2262966545	3.3271202473	3.401698	3.3361585729	2.934237	3.193451221	3.0978101457	3.01572	3.0547941648	3.362989	2.767234	1.9140413927	2.291408	2.7338904011	2.5007811477	2.9002357497	2.2711167507	1.8058969018	2.727628	2.571765	2.1331319147	1.8208195348	2.535648	1.6614340858	2.8980989876	1.7108645982	2.4475252564	3.122181	2.86957781	3.1116492959	1.599559	3.379153062	2.853738	2.9358369099	3.0217048509
MARCKS	2.617201	2.9462493404	2.9484615359	2.368011195	3.0167810892	2.408232	2.5394819314	2.190184	3.2878580136	2.5314164636	3.236201	3.044081	2.4667627725	2.9686049734	2.1103282065	3.1367445797	2.912799	2.1533481918	2.557967	2.774858785	2.338161462	2.421322	1.9912520114	2.13015	3.571497	3.8942557004	3.07473	3.116952803	3.7049358962	4.0778856463	3.399637309	4.6533293363	3.399084	3.523461	3.4289463987	4.4910984519	2.686257	3.6468148119	3.1027725826	3.7948436447	3.8740350518	3.332776	3.1108905593	3.6041057993	3.712123	3.439817235	4.505119	3.2057871388	2.5537831162
ZYG11B	0.8346709	1.402414245	1.5999445951	1.6019077752	1.7972535303	1.81876	1.7733628155	1.338239	1.5860763637	1.8638505064	2.135338	1.903362	1.6754365492	1.5526634615	1.441967744	1.748068513	1.646166	2.0834575667	1.628652	1.46864248	1.6922750227	1.752344	1.5914720879	2.133571	2.004938	1.4466964319	1.90952	2.5893150098	2.398923041	1.9970759707	1.8009436438	2.325811182	1.737752	1.854984	2.0803557709	2.1711139854	1.677946	2.2635907937	1.8899063757	1.7761246103	1.5204864723	2.209292	2.1282456065	1.8201659089	1.736748	2.1762086033	3.035578	2.6770871861	1.9946912514
WBSCR22	0.9191153	1.099671845	1.1824390012	0.8904663204	1.0978861224	0.7852476	0.9842395412	0.8407	1.0526087108	0.6130651094	1.321145	1.371273	1.1952012539	1.1860036462	1.0887960807	1.3081803459	1.339004	1.2241790407	1.152777	1.423576312	1.1678016127	1.018249	1.0262235346	1.377003	0.896825	0.2798303757	0.5515986	0.6324269684	0.4727521745	0.6263053272	0.412216868	0.1287107171	0.8221743	0.659563	0.5536350907	0.4279884343	0.7085277	0.4164975021	0.7028894724	0.5170310336	0.5430669302	0.9833901	0.8749802898	0.9119404467	0.820872	1.0882603357	0.7427657	1.2074429192	1.3347662149
PELI2	1.077168	1.2632772286	1.3796429442	0.935947316	1.1512756046	1.098871	0.9340736666	0.7827951	1.3614922751	0.9946346506	1.68459	1.664565	1.1661776542	1.6533371038	1.184163718	1.3976299827	1.621515	2.0126671831	1.32257	1.234316503	1.2321688365	1.685807	0.8448482912	1.17935	1.662802	1.6814576426	1.557914	1.6130108644	2.1884729036	1.3488243841	1.7087819373	2.0920182465	1.105682	1.611184	1.5228830099	2.0543070616	1.25096	1.7765944795	1.5719590681	1.3576978304	1.8197445741	1.969748	1.8523567208	1.7860440647	1.744029	2.1134853286	2.267671	1.8553487563	1.6485840556
CHIC2	1.088387	2.0236582109	2.1728542421	1.7310347552	1.9618144746	2.263501	2.0911693319	1.816309	2.1815621531	1.9225055241	2.341241	2.144575	1.7755206329	2.8694496219	2.1260215953	2.7797486308	2.723909	2.3329044528	2.659359	2.345666094	2.0935671603	2.678164	2.0497102032	1.831852	2.530921	2.3106303546	1.981275	2.797844801	2.7844492975	2.0018057108	2.1476133017	3.1872124716	1.662066	2.650439	2.1291253378	2.9285086308	2.260971	2.5624226747	2.7307808275	1.948242389	2.6937419902	2.909601	2.9964452698	2.7427464651	2.008131	2.7522071372	2.70866	2.9694380825	2.3217410237
SORL1	3.142517	3.3841961504	3.2849466846	3.9192475207	3.4764119311	3.543933	3.4558640302	2.972822	3.1411604206	3.7636871506	3.835574	3.748046	3.6177087534	3.5847181783	3.3463851421	3.6074295213	3.981826	4.0421455624	3.709011	2.991092098	3.2149932458	3.979617	3.3935781638	3.826362	4.150811	4.3832232758	4.585341	4.8172669428	4.7060494644	3.5592652324	3.8963640153	5.198757689	3.742552	4.073914	4.5585339319	4.4619776574	3.50832	4.4243704067	3.6316929996	4.033858383	3.5718346903	4.302284	3.9513347473	4.2719265367	3.530552	3.838817064	4.926295	5.0182568117	3.4737382816
ICAM2	3.634486	3.5677148062	3.6069386096	3.4593304258	3.5758939223	3.272937	3.4645705358	3.520103	3.3249977008	3.0862629836	3.956887	3.835134	3.9577078108	3.6429117901	3.8946077874	3.9731070278	3.791607	3.8266059	3.544981	3.906013425	3.658561539	3.511071	3.7189179881	3.741776	3.402703	2.926729533	2.989521	3.2385047551	2.7997675729	3.0763581932	2.9820094391	2.433562993	3.226277	3.004296	3.0791000614	2.6196004436	2.992584	2.7978125323	3.005986381	2.9568014391	2.8874661198	3.093364	3.2160016157	3.4791351034	3.708339	3.6471674406	3.170151	3.7171260115	4.0412478773
ARHGAP9	3.05157	3.6967180053	3.9209624797	3.4989310724	3.7338530067	4.024794	3.3302031223	3.484431	3.8384835917	4.3619533436	3.63865	3.581729	3.3382074266	3.6510665215	3.2811929514	3.8177162827	3.999868	3.9693919498	3.684222	3.77037879	3.6856764051	4.016361	3.6313769426	3.708269	4.073508	4.1970913396	3.746275	4.4669054581	4.4698402374	3.9676858437	4.1261588872	4.9012046827	3.695253	4.093257	3.9991112952	4.2906633204	3.876266	4.6411461593	4.4498246629	3.9628126431	4.193944145	4.357034	4.5053117253	4.1541999085	3.82134	3.8060412454	4.515254	4.7943584235	3.5774711616
PICALM	1.694082	1.6274619744	1.7647855803	1.7918624419	2.1253353266	1.962561	1.7090258531	1.816326	1.8214376505	1.9063109789	1.817317	1.82937	1.6467403603	1.8546755799	1.6300368203	1.3778165822	1.615356	1.7563373531	1.608028	1.758045056	1.7346470679	1.878828	1.6759128858	1.726512	2.096763	2.0521521321	2.169023	2.3817715268	2.7714258643	2.2783966666	2.3802705108	3.103788568	1.81766	2.124432	2.1155687168	2.7821006376	2.213052	2.6197388061	2.1918460487	2.2265754899	2.5574671045	2.072636	2.1397362129	2.0440091881	1.597085	1.8348300205	2.285999	2.2910694847	1.6214371902
PTEN	2.150195	2.5442988863	2.5363859738	2.2047337641	2.4108521975	2.715225	2.5626977834	2.218705	2.7704064731	2.4292551067	2.690825	2.740635	2.1283378908	2.9637153492	2.4219830677	2.9508356364	2.666358	2.8148326338	2.881351	2.598869875	2.3162256297	2.861075	2.1408086983	2.202653	2.745316	3.0726254944	2.708988	3.0312259573	2.95637648	2.9881110441	2.9714617962	3.9123041643	2.508376	3.014248	2.8162627768	3.0959776432	2.538211	3.1718569896	2.8723108074	2.7722287923	3.2465884894	3.250961	3.3284453649	3.1768995079	3.024761	2.9185878581	3.464582	3.0905325803	2.550619301
CTBS	0.9761345	2.2440096881	2.3389961645	1.995152955	2.4060890734	2.517012	2.0277661412	1.986968	2.3955755306	2.7763796263	2.497163	1.965382	1.8924198618	2.4547404635	1.6177230077	2.2702674516	2.443291	2.1217039063	2.255409	1.914866617	1.9412782532	2.911346	2.3057437079	2.442818	2.50021	2.6086646337	2.686212	3.6530377561	2.8715986381	2.4186413087	2.6288207176	4.1398044308	2.468034	2.748861	2.6551270324	3.516858948	2.586979	3.3678731887	2.5770873473	2.9895758892	2.3931757858	3.041893	3.1723325112	1.7111038334	2.404395	2.8305088658	3.152957	2.9936855098	2.3473572617
DUSP1	1.931592	2.201136808	1.6284242817	1.4699179394	1.5460566933	1.977229	1.3749349059	1.009195	2.2866666163	1.7740378431	1.82822	1.877435	1.6128905911	2.4163634033	2.1250119837	2.1185252472	2.578095	1.8559305088	2.449851	2.0835935	1.6177874399	2.096105	1.2802329529	1.394449	2.432796	3.0554172816	2.876432	2.1658210159	2.3305005661	2.1354772034	3.0136175526	3.6871384966	1.543837	2.135181	3.0745166425	2.783524204	2.054271	3.0017497848	2.3273207322	2.0300085345	2.9019682485	2.854977	2.4117346311	2.1156218208	1.948094	2.2349414916	2.716868	2.3952483131	1.6193736321
SLC44A1	0.8564662	1.4146841475	1.5108839792	1.0298809235	1.1930808971	1.255899	1.1377677574	1.107394	1.506319414	1.2021086681	1.432364	1.039706	1.1122845964	1.4574396279	1.2907103095	1.4733737888	1.640456	1.2698709464	1.302211	1.66885361	1.2718859812	1.362686	1.1996128608	0.9840891	1.422253	1.2061586586	1.132639	1.4188521151	1.1358856292	1.3031328233	1.2852661614	1.6582533432	1.273868	1.356054	1.2522047777	1.8768096684	1.384474	1.2471943222	1.9622525071	1.1352132017	1.5516255234	1.680999	1.8881128019	1.5520071468	2.244219	2.0958739065	1.63039	1.7865358559	1.9687972133
SLK	2.248749	1.986697649	2.4130544143	2.2339885815	2.6744076015	2.881736	2.4929748999	2.589716	2.8194849032	2.3366528992	2.253352	1.943727	2.1072384634	2.3406379791	1.8793677004	2.0528520899	1.957186	2.239916231	1.858519	2.301441406	2.6007218642	2.503556	2.4002514724	2.511906	2.582762	2.385916597	2.304455	2.3071963619	3.0851619995	3.1620296214	2.9417638006	3.2922551209	2.496002	3.216133	2.7750902277	3.9355858922	2.816166	3.5509107082	3.0532032933	2.9736852838	3.4398728179	2.426239	2.4486029498	2.3248257311	2.151722	2.2366207213	2.330679	1.955355782	2.1281705007
GPR97	1.857719	1.9617715566	1.5418389216	1.7135519065	1.0914418034	1.692316	0.9307525941	0.8141826	1.2151968017	1.8004103672	1.815308	1.923924	1.3572772016	1.9052770278	1.2652118005	1.8451144903	1.377382	1.3945944249	1.97398	0.868194822	1.1079300775	1.942769	1.2857649252	1.266431	1.610737	2.4681791081	2.150704	2.4402656419	2.0323581028	1.2321144282	2.0225587345	3.4172514503	1.654204	1.451576	2.3679815857	2.429171529	1.653988	2.9796522494	1.5315101696	2.2199363135	1.9973958958	1.968753	1.8020146876	2.0995503826	1.729605	1.3080728346	3.205741	2.7695620044	0.8659768135
CD79B	0.7377105	0.7516647213	1.2786746863	0.3951323469	1.6399178735	0.9538445	1.1634911254	1.268624	1.7338856028	0.9727262048	0.974842	0.9860502	0.6885597627	1.2691719677	0.8856652903	1.6121196534	1.034592	1.156660625	1.237887	1.340918597	1.3601735425	1.003696	1.2345874652	1.02241	0.6840731	0.0851173752	0.3740716	0.4518127888	0.3256823899	0.591069184	0.3970100107	0.2282900618	1.001115	0.4555753	0.2866204185	0.1553946146	0.7553476	-0.0689695549	0.330441044	0.5242878599	0.1657098517	0.2274664	0.5739886139	0.7852570965	-0.1882011	0.9913437996	0.4522623	0.5272022941	1.7432139573
SHMT2	2.268024	2.3327828305	2.7777831194	2.2999050945	2.6492382263	2.172057	2.4016219918	2.419305	2.6909923893	2.0843434788	2.663695	2.425748	2.5477920665	2.6644543006	2.3707751305	2.4646155471	2.754091	2.7503006701	2.360197	3.076369891	2.6166822676	2.238275	2.4610633488	2.487838	2.508845	1.8813244902	2.015748	2.100594183	2.1202593893	2.1789532904	2.2283013466	1.7889744072	2.567638	2.171128	2.1362821468	1.9486979202	2.246976	1.8749082707	2.3545856236	2.0277853389	2.169605618	2.227445	1.9359876423	2.428138263	2.576912	2.6434747367	2.056026	2.4329128263	3.1942454324
PHF21A	1.166902	1.4463338547	1.8361368021	1.6176426974	1.7149947719	1.703173	1.8874807694	1.62141	1.7122491749	2.2220875913	2.221535	1.859383	1.6974486887	1.9130451728	1.3035933705	1.9086555313	1.928107	2.0990581238	1.801968	1.655658243	1.5946419453	2.256432	1.7253881773	1.760504	2.60499	2.0058621451	2.384983	2.8369565655	2.3157452752	2.096955425	1.8818407698	3.4103126211	1.582983	1.986521	2.2831943381	2.4747475083	1.967176	2.1740016987	2.0558877268	1.8180199024	2.122714222	2.459223	2.5576147901	2.4617165043	1.638768	2.2241203222	2.613628	2.904291458	1.8726453036
ATG7	1.43239	1.1174016766	1.4376608877	1.5108687884	1.0978119047	1.065953	0.9041095556	0.7289021	0.7083355838	0.8985222926	1.284146	1.447083	1.4771551067	1.4431059983	1.2843951768	1.3206525182	1.4268	1.7509775526	1.597084	0.941871545	0.8676901125	1.09923	0.8649851483	1.203071	1.794092	1.2463437562	2.017143	1.7854144523	2.0889174685	1.788271176	1.3541166821	1.8697337952	1.105537	1.475978	2.0266852121	2.2571728114	1.5006	1.324728419	1.4035411604	0.7442036466	1.2404290405	1.495547	1.5399292705	1.6690362002	1.728656	1.3378420525	2.201124	1.8170828168	1.0765214775
VCPIP1	0.7866122	0.7939538448	1.5134008492	0.7051751982	1.0162772065	1.174575	1.1023861034	1.316922	1.7224261147	1.0945757125	1.152331	1.047589	0.6302765869	1.397178461	1.1752148903	1.1621115246	1.872708	1.1050251733	0.9969592	1.575304012	1.3363292417	1.313165	1.0852225234	0.8105862	1.153321	0.9633609295	0.7598455	1.2474752649	1.2781051638	1.8569367497	1.5347821154	1.8070470275	1.516132	1.611436	0.7275490129	1.9928379924	1.408873	2.0781045883	1.6151557052	1.2750607992	2.0660741932	1.87588	1.7618799473	1.2712905282	1.013094	1.9469206616	1.381602	1.3957994705	1.2929344076
BIRC2	2.167619	2.503021823	3.1152140411	2.3468090649	2.9749123214	3.237225	3.1393814561	2.989037	3.5298847332	3.2776623758	2.561815	2.314266	2.0665755995	3.0175918772	2.5315558176	3.1578002426	3.000156	2.8878473156	2.11015	3.223765575	3.148684752	3.222694	3.0163267658	2.390985	2.76524	3.5709768933	2.986496	3.6747480348	2.8558839323	3.7683713291	3.8560121081	4.1533688851	3.606556	3.831821	3.1696566886	3.4811747452	3.099697	3.6092201339	3.9430793896	3.5562038526	3.8140916498	4.765734	4.0259386182	4.298846809	3.508176	3.3588667594	3.171351	3.3341123337	3.0544658848
STXBP5	0.8240735	1.0664313413	1.0729086035	1.0337421572	1.4212100849	1.469224	1.1862025435	1.107266	1.4008276058	1.1025027997	1.310929	1.288603	0.9160819714	1.6572459621	1.0307447848	1.2508709428	1.326023	1.2025903948	1.505472	1.447956685	1.080917831	1.652003	0.9900896558	1.198986	1.285009	1.6985830857	1.452962	1.4156044881	2.1124193621	1.2460806774	1.7493562485	2.248915638	1.150052	1.662191	1.349654839	2.7262699119	1.278974	2.5146000561	1.6717621604	1.1956758061	2.0157573006	1.709785	1.9369230003	1.3621179475	0.9731924	1.2821255265	2.094	1.5224255977	1.4226452855
C5AR1	3.72495	4.3310495968	3.5985363278	4.1587342285	3.7788869621	4.124336	3.8314233242	3.100579	4.1393827396	3.7221816227	4.153977	4.116083	3.9549663043	4.0580249915	3.8101215155	4.0790249378	4.024683	3.6533592672	4.191682	4.057977197	3.43757498	4.223788	3.6387653668	3.736944	4.626466	5.1435695656	4.801433	4.8164741756	5.3077239748	4.2692217267	5.0166399552	5.2192642082	4.26159	4.565758	4.9566032795	4.9534782697	4.11347	5.842205365	4.5876689644	5.1601767027	4.9742862032	4.459381	4.63108928	4.83860442	4.407269	4.3638720503	5.442695	4.9580169765	4.1535353992
SOAT1	2.44677	2.4492512132	2.1908960221	2.5035657689	2.2171151965	2.429853	2.2831399452	2.349156	2.7833998012	2.4998355199	2.100712	2.366162	2.0894793196	2.2467821955	2.1253021019	2.1397158522	1.88018	2.2415058031	2.537616	2.291134284	2.2840204511	2.226836	2.2853351186	2.208374	2.191792	2.8283021623	2.65397	2.5300893566	2.6755934397	2.9634328787	3.324636853	3.4573708192	2.948197	2.776994	2.86882765	3.3043619439	2.735008	3.4710535767	2.8672050835	2.8828714617	3.0209981186	2.925335	2.4614906487	2.4324040088	2.34983	2.007058139	2.20613	2.0620682429	1.9975697029
C1RL	1.134201	1.583496203	1.5729196364	1.4065101039	1.1094804621	1.364774	1.3743136953	0.8109899	1.4555974255	1.8302762857	1.645803	1.45901	1.2823794891	1.6338672535	1.1394657897	1.8213732244	1.867417	1.4648497681	1.584505	1.482898876	1.3150405834	1.779507	1.0314374504	1.254888	1.995839	1.951986658	1.740595	2.1264073332	1.8755907945	1.2642326008	1.4395340587	2.6447956535	0.9214606	1.580182	1.5177188285	1.7483784329	1.082555	1.9404634886	1.8657016523	1.5599056213	1.8581045897	1.789796	2.0271251112	2.0725809571	1.556432	1.8146522964	2.116114	2.6302211091	1.5797264284
MCTP2	1.562258	1.4095401406	1.7350315802	1.4348162233	1.4010780953	1.606728	1.4555992341	1.435822	1.4312556322	2.2572317541	2.150468	1.699523	1.5119392473	1.5667163181	1.2525352388	1.7141648407	2.060958	2.5129349461	1.624019	1.86061594	1.4738886965	2.069217	1.4934992292	1.444939	1.582394	1.8641509478	1.956319	2.5443327751	1.7252519969	1.4680601883	1.6938163884	3.2667439328	1.171849	1.92275	1.854657596	2.3663058322	1.614422	1.8949683462	1.408474795	1.4081962782	1.7387538371	2.229553	2.4873585313	1.9819629722	0.9620666	2.1990576227	2.084157	2.9888358812	2.1530804127
BRI3	3.78003	4.0218120785	3.7085979353	3.2959663486	3.5714861615	3.770253	3.6354191944	2.944615	3.0691323006	3.653027347	3.768814	3.818293	3.1537918178	4.0115850399	3.62531884	3.9291302328	3.742849	3.1773147518	3.86422	3.339992808	3.5241253115	3.775446	3.005386683	2.941273	3.941402	4.0727331334	3.483154	3.6127918729	3.7807599993	3.4513806051	4.0658135921	4.0953563203	3.600476	3.640075	3.6463015127	3.9788946858	3.404218	4.5834425008	3.4780999862	4.1906003458	3.6862699581	3.277844	3.9634721503	4.0424641661	4.668624	4.245967903	4.0126	4.0703661695	3.6559949353
SRGN	3.808403	4.262405242	4.146640512	3.9604473101	4.0902981613	4.315288	3.7684707097	3.641931	3.8276842894	4.0158415369	3.895401	3.923734	3.7106077123	4.2928751424	3.4119224365	4.0505580421	3.817694	3.8006635675	4.305793	3.670532887	3.6253666898	4.238326	3.6758115833	3.545203	4.331127	4.2135464958	4.492925	4.5690519392	4.2621747879	4.2667248845	4.3842287179	4.8930425469	3.717452	4.504209	4.4416310904	4.444377529	4.367995	4.3100594382	4.0932521225	3.9591815599	3.7721360231	4.146691	4.1832627784	3.3805946713	3.605452	3.2092194073	4.18172	4.2887166266	3.380531173
AES	3.494032	4.0738243579	3.6346288058	3.5560560431	3.275373102	3.162376	3.2152749567	3.429631	3.1386900579	2.8752887955	3.549987	3.575383	3.4646414587	3.3751950985	3.6878607391	3.557390967	3.519368	2.9948408716	3.415495	3.801068823	3.3630383484	3.197234	3.5126020048	3.553798	3.376624	3.5139728261	2.706593	2.8748737231	2.8240568779	2.6634646378	3.3022752884	2.326397153	3.590402	2.871309	2.7425157122	2.1104448162	2.94307	3.4094918868	2.7312712807	3.6596750536	3.1961130399	2.849509	2.7517525731	3.4124146604	3.450179	3.6356151351	3.055263	3.0600149187	4.137163663
DCTN4	0.9555775	0.7561674261	1.1725495875	0.948137563	1.5262792519	1.605871	1.3794874223	1.267631	1.2895891371	1.4813610481	0.6766555	0.6702835	0.6659831322	0.8608837401	0.775867948	0.8708259757	0.6260645	0.931871864	0.6563278	0.807509469	1.0975362161	1.261449	1.0059427151	1.086083	1.215084	1.18235868	1.250784	1.3610504662	1.6385323476	1.9892186422	1.5802304292	2.4255504585	1.523722	1.608036	1.5598935129	2.0020913401	1.838808	2.1377558492	2.0378601156	1.8361711025	2.0880304648	1.366196	1.2353490921	1.0386110796	1.072378	0.6734304474	1.159913	0.903193283	0.7577613322
CEACAM1	1.349345	0.5944724575	1.031068386	0.552703283	0.7739231758	0.7420932	0.7243283928	0.3127407	0.7286280141	1.2768761293	0.7483081	0.731947	0.6525763376	0.8298632316	0.4756336867	0.630632133	0.5411416	0.9338136983	0.8436752	0.462784955	0.9354227218	1.215542	0.5909899901	0.9388346	1.553757	1.1256149139	0.8756227	1.3521332626	1.558616631	0.9429302629	0.8313847906	1.9834938591	0.5948463	0.9500309	0.7592808718	1.5791962805	0.7560581	1.6602972336	1.1647930848	0.7577873304	0.6168826407	1.663714	1.5478944177	1.099870168	1.312761	2.0036595084	1.413187	1.3787383976	0.202241707
TMEM88	1.738504	1.2981021998	1.1863179833	1.8092262236	0.6935758797	1.201326	0.9334447339	0.9638603	0.9367460534	2.2049937911	1.185804	1.433976	1.875060933	1.350429004	1.2946845855	1.5720738754	1.660842	1.2416784849	1.490841	0.766968752	1.1759924422	1.430552	1.527166444	0.8938064	1.321205	2.0675867671	1.849342	2.3094921934	1.8198835636	1.1422584339	1.1241884114	2.7123480194	1.142835	1.527376	2.050004415	1.6149124568	1.28977	2.5002575849	1.1964724647	1.9620886633	1.3897581146	1.532473	1.3865175907	1.7057105785	1.862649	0.7766038289	2.209291	2.3372229837	0.4426487123
ETV6	1.320357	1.4411592136	1.8207032644	1.8676339486	2.0795079959	1.803074	2.363908407	1.699342	2.0453221743	2.3753872896	1.769681	1.580501	1.4942757934	1.8532608872	1.358325787	1.6621341494	1.875981	1.6838449666	1.395786	1.594694331	1.6236478164	2.057336	1.5049378548	1.741865	2.349616	1.7733911331	2.126542	2.0099281273	2.4315182668	2.4593633717	2.196890199	2.7429261284	1.691451	2.202376	2.4350861792	2.3294425568	2.268287	2.5808932381	2.4067185849	2.1758549292	2.6176300172	2.061687	2.054884689	1.7720472835	1.582923	1.8267784674	1.807578	2.1420603095	1.696039046
CCPG1	1.640042	1.1672691936	1.4816536918	1.4029026547	1.5957117102	1.68344	1.0326628733	1.172663	1.6100580591	1.5938949676	1.452828	1.393776	1.4374401869	1.8199267834	1.1867096937	1.5886000164	1.635991	1.8182302264	1.708082	1.123260947	1.3057403082	1.592628	1.4401277548	1.295018	1.350194	2.0866181735	1.764872	2.2872114468	2.5162521949	1.7763527768	2.1812978462	2.8719777623	1.723528	2.027593	1.875838652	3.3900992433	1.19573	2.8981909916	2.2044027778	1.812109591	2.3830221527	1.947647	2.1583527081	1.7121203683	1.438984	1.2420459926	2.729635	2.0317942739	1.3017941998
TSPAN3	0.1661221	0.4387383063	0.7149505086	0.0212992538	1.1894000183	0.2210339	0.4974691903	0.8574157	1.007384469	0.1234073727	0.5597662	0.3222619	0.1820280193	0.7704121807	0.4465533164	0.7286591223	0.3461822	0.8277577842	0.3185679	0.719149984	0.8506334216	0.4257467	0.8033627237	0.530921	0.2409367	0.0082286469	0.3601228	-0.0657622793	0.0723063792	0.5018553367	0.0663981858	-0.1958661571	0.1366516	0.436547	0.394586006	0.3686028748	0.6433164	-0.3087826472	0.0321705298	0.2082186165	0.453281009	0.03122674	0.3633264832	0.3066495834	-0.1099172	0.8849770236	0.08680125	0.0338449089	1.186665881
HMGCR	1.346145	1.6765869988	2.0407855703	1.6741352365	2.00270773	1.946262	1.3794827437	1.842477	2.3614107346	1.8690964032	2.248765	1.633009	1.2948598735	2.351362008	1.8017279992	2.4039569988	2.52147	2.0583527969	2.072304	2.067335675	1.7391512473	2.050102	1.9834920513	1.85221	2.094335	2.7137938596	2.224494	2.5868318164	2.563121551	2.6029848761	2.5269212381	3.4715150622	2.659889	2.632842	2.0031344281	3.1402094142	2.236167	2.6683774256	2.8500086346	2.1735004399	2.4554118028	2.797958	3.0877576706	2.3606732503	2.41549	2.5987863128	3.15986	2.6101655213	2.0908115708
CEBPD	2.089923	3.3814071583	2.8381684378	2.8841347783	2.4525191878	2.495396	2.0748228649	1.738131	3.0731823263	2.5073028043	2.825664	2.707954	2.3079378603	3.1621571104	2.5890130813	3.0265482276	3.235531	2.1471092979	2.853833	2.861302091	2.2413010907	2.991221	2.0954622684	2.000085	3.283129	3.8459816792	3.463985	3.1410453531	3.0894181047	2.5447488737	3.5256243076	4.4064317172	2.933491	3.033846	3.530657906	3.4734430968	2.675555	4.2009731849	2.6191457993	3.4398463097	3.3271895606	3.096343	2.5923883696	2.9377510017	3.938546	3.1751236884	3.085161	3.1903749472	2.9221367055
IFNAR1	0.9829128	1.1054295726	1.4350226534	1.3970168771	1.0599280391	0.8599083	0.8332251818	0.9748664	1.0261074071	1.4781256893	1.84568	1.510054	1.1451753619	1.6277747952	1.129702766	1.5393526206	1.758021	1.861171756	1.418075	1.251011364	1.1172765932	1.582412	1.4663343176	1.326861	1.781708	1.7222136321	1.847638	2.2324017954	1.6870489468	1.2713234388	1.2930262983	2.5079356362	1.302104	1.63844	1.8542206823	2.0870392714	0.9610683	1.374745379	1.4220057453	0.9037213479	0.9719900491	1.882156	1.8100525362	2.0020070902	1.236736	1.6439499975	2.329613	2.5263826953	1.4935924536
ANKRD22	2.88498	0.4934880342	0.6839647735	0.7360358914	-0.2962840195	0.5727164	0.5066879635	-0.3168424	0.8282763145	0.9829403006	0.1939442	0.8164748	0.5883816992	0.5048711006	0.3318892115	0.3787569711	0.4023705	0.7508059731	0.8721854	0.580846213	0.7720446133	0.3233242	0.3223442714	0.177567	1.815985	1.1992769474	1.02445	1.0059953907	0.6142422039	0.1705735365	0.0884134332	1.1574625664	0.1283753	1.064095	0.8314865408	1.0567937895	0.1592481	1.3520272382	1.1839684881	0.4517274248	0.9596711222	2.264802	1.2091993817	1.350770657	1.873094	1.147386828	1.421182	1.0473371061	-0.4125694811
PARP8	2.88651	3.5098084022	3.2326081667	3.1290101761	3.6518906844	4.026954	3.9329008103	3.481448	3.2401416001	3.5539117587	3.393668	3.460253	3.3906464054	3.4291938002	3.0171977965	3.037881534	3.448782	3.4222183968	3.282507	3.436409465	3.0460981172	3.928823	3.3024252891	3.058015	3.729197	3.2890790624	2.783887	3.8977171585	3.5765751996	3.7234007572	3.5024532612	3.978770205	3.073216	3.720292	2.7021765609	3.3042267457	3.330404	3.7004860145	3.2809466277	3.4464086791	4.0834743175	3.590722	3.9999477465	2.7518081964	3.357992	3.8178687323	3.408299	3.5423425901	3.0660046126
TRAF6	1.926638	1.7094372195	1.5241823191	1.9231516443	1.0935644304	1.367292	1.2316270123	1.335044	1.2998734117	1.4586366764	1.414514	1.874818	1.7473824574	1.6270296986	1.6562748878	1.5067136684	1.496995	1.6720674373	1.82507	1.433145831	1.3767335267	1.558696	1.503129253	1.355867	1.713984	1.8696770416	1.972609	1.7193447106	1.489338111	1.330968341	1.3255180912	1.4403380154	1.43614	1.530419	1.7275478377	1.4432015828	1.240265	1.4916827499	1.0047382063	1.6192730556	1.0930018154	1.729289	1.7496045605	1.7775097845	1.624497	1.3880547785	1.814294	1.5127705117	1.4690642738
ARHGAP26	1.677236	1.5008573237	1.5017625039	1.8345262421	1.3995112505	1.522254	1.4849963659	1.439168	0.7266855677	1.9716616075	1.219363	1.576033	1.7080681309	1.1663922061	1.4327497192	1.2361356106	1.573033	1.8814931294	1.795132	1.084884079	1.1303824068	1.692531	1.4830641489	1.495243	1.74704	1.7019242422	2.089849	1.9260369947	1.2576984458	1.3664176065	1.3865245839	3.1930656134	1.759973	1.73371	2.09931844	2.1148102112	1.458703	2.3104127898	1.4022621257	2.1612917078	1.2589418531	1.911405	1.8125642464	1.3554150484	2.000764	1.0853319916	2.121172	2.3951450322	1.1094562301
SKAP2	1.384471	1.2093106626	1.6723144739	1.5913062285	2.1534333043	2.266321	1.9367048947	1.363942	1.9516544307	2.1489459646	1.438063	1.059141	1.1378619458	1.1719197165	0.9447452216	1.0819206735	0.6307405	0.9398259784	0.9049198	0.996667879	1.4351660011	1.870084	1.3969830126	1.627405	1.692308	1.929453436	1.641392	2.0300494636	2.6071911384	2.9162403862	2.7646344181	3.076470923	2.021469	2.561944	2.1785657008	3.1681184103	2.306806	3.6826632916	2.5591146638	2.5029943488	2.6064305938	1.866509	2.2505965665	1.302625091	1.351699	1.2875634951	2.000395	1.6693599059	1.2383690937
CYP1B1	1.123346	1.5716704407	2.1265383059	1.1586159047	2.0727654487	1.44845	0.918265065	0.7082948	2.3165515384	1.1035961701	1.944965	0.7874531	0.988740139	1.7405744798	1.6906371559	1.9322303378	1.878406	0.6872793871	1.09805	1.271469506	1.5615258056	1.286822	1.2296688774	1.175433	1.472051	2.2189185113	1.662089	1.6540670585	1.8542838333	2.4459977719	2.9391290488	3.7569643952	2.912202	2.578347	2.0155361352	3.64015833	2.667007	2.4481069524	2.2460156669	1.8191990568	2.9494190994	1.322727	1.8591693464	1.4986812355	2.647323	1.8272455695	1.887755	1.5753439454	2.2359575189
CKLF	3.209577	3.4937406161	3.5178578119	3.4433110526	3.2193782666	3.611486	3.280390003	3.062124	2.9500985271	3.7525058813	3.541544	3.472532	3.0374266354	3.8511993641	3.478086325	3.939108972	3.620593	3.4210514319	4.004059	3.109849572	3.1863166326	3.875575	3.2622321009	3.004236	3.476521	4.0038137674	3.5105	4.1136641088	3.3261714882	3.1240591474	3.4045098887	4.3475194414	3.241437	3.764706	3.2268026358	3.7941486132	3.015024	3.6435934096	3.4118474326	3.2183714587	2.9830768135	3.80708	4.0571245114	3.3437202194	3.570837	3.1057895623	3.991207	4.0747313829	2.9990435691
SIPA1L2	0.7818356	0.9204127114	0.644683675	0.7043747684	1.1349029732	0.9308773	0.8058230596	0.5905559	0.6523143345	1.2118968639	1.367785	1.09899	0.9224360564	1.515846464	0.9320676227	1.3315060217	1.333472	0.9658299279	1.159506	0.647193835	0.5450558348	1.502476	1.2184269635	0.5334424	1.503629	1.8741853076	1.042169	1.613106501	2.1449337141	1.5474628224	1.1178271297	2.9558667671	1.05791	1.122143	1.1297789868	2.8988594375	1.510246	2.3185903089	1.1080859341	0.8377458497	1.6760501054	1.038898	1.3400335224	1.0289435407	0.4090907	1.62240488	2.0944	1.4281730404	0.5145960923
ADCY4	1.831157	1.6240256349	1.3731273347	1.9414661893	0.9943582996	1.444249	1.3881962144	1.167324	1.4364957554	1.9813621588	1.269828	1.545788	1.5271123583	1.7198884679	1.6097399656	1.6851003662	1.537046	1.4946534193	1.57879	1.436706549	1.3411813793	1.778245	1.4346765813	1.494859	1.61199	2.1345138308	1.826388	2.1665207103	1.5970659816	1.212748518	1.3093246381	1.9635862821	1.581296	1.391883	1.8169943558	1.4792521669	0.9776344	1.5086346921	1.5904935742	1.0893308334	1.1989094013	1.843393	1.6728509567	1.9819628587	1.702818	1.67500779	2.861451	2.5944384417	0.7569317979
IRS2	2.928394	3.1308467841	3.0997825048	3.4515990618	3.0331996171	3.18544	2.7647678159	2.897137	3.3006869613	3.2243381576	3.693892	3.43783	3.505549722	4.1194677891	3.477155902	3.6780922834	3.959789	3.3657637936	3.832911	3.61437656	3.3136193524	3.595964	3.2072887563	3.33004	3.375114	4.4082954068	4.61583	3.6923130035	4.3866779042	3.5889832711	3.7303873475	4.4657731058	2.953851	4.119819	4.6824063591	4.8541579352	3.724074	4.3617291607	3.39822512	3.6024168064	4.5407961496	4.019174	3.9036518773	3.8989034715	3.739427	3.7758288331	4.649169	4.0880702041	3.8498720065
AOAH	3.198501	3.7052899525	3.6029946287	3.4229317028	3.904806266	3.639175	3.7822439377	3.299194	3.5413399048	3.5287171527	3.132503	3.50699	3.2225743941	3.1648997342	2.9277772369	3.0123921066	3.755167	3.4688040772	3.156211	3.065666205	3.3130811112	4.129849	2.9883396494	3.256318	3.485191	3.3731146865	3.76365	4.1433997302	4.2367990911	3.9818817252	3.2807616887	4.5704570547	3.8211	3.836224	4.0243422015	4.4093487805	3.81727	3.9382575487	3.599903697	3.0082186355	3.5598654809	3.80161	3.5676358785	3.1935993878	3.900318	3.6552177049	3.671949	4.3443838786	3.0468662809
KPNB1	2.650832	2.9153013725	3.2876714023	3.0235272537	3.218698004	3.337614	3.4187209455	2.956203	3.3854814584	3.182457643	3.119069	3.013189	2.9060849343	3.1653953635	2.7609313874	2.9495858934	2.812994	2.9667237328	2.682416	3.224094422	3.1672860792	3.269994	2.9463285847	3.155477	3.961956	3.3105142981	3.366385	3.6888410584	4.0481360268	4.0743287576	3.616243785	4.3040236051	3.054318	3.563305	3.6022595492	3.9171202798	3.544965	3.9280376828	3.5328126594	3.3191897382	3.8309181631	3.370541	3.3953674778	3.3779547107	2.79332	3.4834056128	3.747437	3.5265175061	3.1230583563
DPYD	0.6697681	0.4542190191	0.7728866755	0.3562286106	1.1900051963	0.953039	0.6747707707	0.6033143	1.3860812064	0.5047033221	0.7148716	0.09755635	0.3555379177	0.519298411	-0.0317681527	0.2145870989	0.3664183	0.1750653238	-0.1034886	0.737959032	0.8817677881	0.4926399	0.3982438957	-0.03862816	0.9959388	0.7111809539	0.578475	1.0024457212	1.5727239489	1.9456486681	2.0325640757	1.9804724607	1.011064	1.619649	1.4135385827	2.0655079638	1.490542	1.9960525074	1.4231820554	1.4420233471	1.9973689125	0.7367481	0.647347895	0.8011896276	1.27752	0.9077468482	0.4715283	0.8762717251	0.8382680623
DDIT3	1.790152	1.7847469395	1.9992610054	1.6580480609	1.2171346506	1.670075	1.2239286218	1.304648	1.3993885987	1.6453191414	1.869363	2.114031	1.5186675947	2.1136060275	1.832297629	2.9113660892	2.16291	2.0039902793	2.466373	1.970507917	1.5555907316	1.916601	1.8013567972	1.319655	1.360332	2.2771126743	1.607881	1.8888211518	1.5743628635	1.8392294422	1.8247671134	2.4472139125	1.830463	1.998825	1.362108731	2.1742849768	1.160457	2.0737325774	2.0088869756	1.5514903067	1.7044540007	2.808005	2.9258621382	2.4175935255	2.515487	2.3940075025	3.008294	2.0957733441	1.5017862038
ACOT9	3.635125	3.0377893508	3.1761927929	3.1451843928	2.8109881525	2.947742	2.9626201815	2.826231	2.8391871051	3.2360959298	2.98897	3.109606	3.4926256376	3.1675673357	2.9645301587	3.1951053178	3.049649	3.3025345244	3.105165	2.933050012	3.0209392249	3.083778	2.8494255556	2.810972	3.350948	2.9657245936	3.385869	3.4600567616	3.0277144589	3.633227456	3.1587683923	3.6372990607	2.926622	3.022448	3.1778175815	3.5012195198	3.349635	3.0363891851	3.2710333172	2.9319566807	3.4087035173	3.468743	3.407823766	3.1456817235	3.352411	3.7672682286	3.224128	3.6685998344	3.0168538006
CD46	2.011611	2.1976450136	2.8858994445	1.7077173251	2.5085240843	2.522696	1.9334309202	2.083035	2.7658154665	2.3462621414	2.820683	2.446385	1.8061369571	3.0717090699	2.3954503184	3.0305386258	3.057925	2.9626804043	2.79947	2.905135116	2.7143320908	2.680319	2.3348002527	2.112757	2.500569	2.8785543775	2.237756	2.8765287321	2.9720583982	2.784814386	2.735052634	3.2834827512	2.30695	2.746197	2.3068470135	3.3617528725	2.721413	3.1408957269	3.2270775551	2.6036278619	3.1354109333	3.604889	3.6877562672	3.1089458616	2.657999	3.3667259775	3.278407	3.4491941135	2.8822424302
ATXN1	0.9168201	1.3273607541	1.4416079984	1.2739667561	2.000502451	1.865162	1.9687136178	1.811932	1.9947130277	2.0464267966	1.317667	1.059396	1.190710529	1.3593981958	0.8217897956	1.0873200408	0.861213	1.2263384464	0.8084053	1.128872468	1.5756251161	2.006112	1.5756547651	1.444924	1.669517	1.5605636944	1.508782	1.6944264425	2.3213714194	2.1747082297	2.0076710964	2.6600254906	1.61541	1.963801	1.9138349309	2.7090764485	2.170058	2.1529843208	2.275678601	1.7967103909	2.3676208384	1.327157	1.4086335504	0.887775218	0.8886739	1.1555519581	1.136384	1.3331133892	1.0149402004
FAM49A	2.697031	2.5391489894	2.3170858585	2.7118992364	2.6029034292	2.981223	2.6516400228	2.385546	2.8303260512	2.5985442729	2.197791	2.439952	2.5712960589	2.7251052181	2.2793084429	2.3870676717	2.263055	2.5525210278	2.670802	2.262925522	2.3085810626	2.835968	2.2467551118	2.330398	2.88221	2.802848124	3.227865	2.9300634391	3.6262292161	2.8580592104	3.1722597626	3.515128973	2.582218	2.792856	3.2888608634	3.7493700463	3.052178	3.4521643161	3.1611621823	2.9029209985	3.413328232	2.566331	2.7478169407	2.4563571665	2.396258	2.0526297324	3.158226	2.8291039115	1.8649130563
STK17B	2.55368	2.1802738819	1.8072037265	2.4330273559	2.4251138598	2.643064	2.5531162909	2.238289	2.6319320479	2.8474327651	1.770211	2.137575	2.2387633866	2.1331072827	2.2817765504	2.0917687915	2.081138	2.0390937018	2.214057	1.50576578	1.9256232591	2.097098	2.185294283	2.098492	2.053043	2.6148657039	2.637474	2.3631327612	2.8566223478	2.9403561231	2.6176197505	3.5336168956	2.36762	2.726549	2.6072210423	2.9372631024	2.915978	3.6249240011	3.1204802701	3.0617291917	3.952953188	2.192232	2.211311233	2.1789414248	2.273727	1.1663584672	2.273909	2.1506613829	1.6070794615
TRRAP	0.2599764	0.6627741028	0.7802804611	0.7856578844	0.8286650423	0.7490942	0.878993589	0.7587905	0.923669024	0.8367881043	1.175055	0.9394682	0.9842160945	0.9028057486	0.7375301754	0.7473958429	1.430419	0.6622979907	0.5889166	1.108427529	0.8920452545	1.075727	0.732975126	1.220952	1.140431	0.1539045584	0.4610256	0.7109868702	0.9260922987	0.7749429309	0.319064392	0.0319419487	0.4839589	0.651234	0.457655152	0.8492746454	0.2871122	-0.0605525777	0.5814083523	0.1773506752	0.6243289524	0.5074455	0.5923608067	0.9020383239	0.359373	1.2767248057	1.02811	0.931370922	1.1398305504
SLCO3A1	2.15343	1.9899938006	2.0259995658	2.308383746	1.6475009122	1.707649	1.6834035661	1.734299	1.5383405931	2.0778591739	1.952872	2.141057	2.2459487538	2.1701554977	2.0211256228	2.039407842	1.930773	2.3542720651	2.303425	1.52281203	1.8590481217	2.072159	2.1648883281	2.005942	2.517386	2.7182331923	2.633401	2.5794447193	2.2948794323	1.6955907527	2.048854233	2.4997722691	2.019785	1.926598	2.3656425297	2.1840102607	1.890251	2.5644896859	1.3934086191	2.5206408619	1.7251558279	2.339082	1.9527990125	2.1314649964	2.451711	2.0402796199	2.396923	2.2795445089	1.9386899457
DUSP22	3.224769	3.2495639413	3.4622315409	2.8480354678	3.4549289806	3.285929	3.4881859293	3.072058	3.3077514284	3.1915138832	3.122772	3.647201	3.4155832198	3.4131488312	3.3156474452	3.6684573934	3.582525	3.5896977985	3.225778	3.366456783	3.950640495	3.37197	3.5674290406	3.205461	3.263012	3.2286894401	3.44235	3.2311706973	3.7553066248	3.4982139622	3.308098093	3.8466867158	3.053731	3.810592	3.6847510059	3.4444361198	3.210419	3.522971459	3.1752807958	3.2627965971	3.1939744776	3.487283	3.6295907415	3.3037871493	3.89031	3.5279945478	4.032219	3.6058508522	3.9905222068
RBP7	2.919151	3.2648309896	3.2817531645	3.277422501	3.30601844	3.397946	3.1512246844	2.452293	3.8420530397	3.5425235727	3.325016	3.078903	2.4391807183	3.6995268559	3.5633160606	3.8571701239	3.437839	2.961475354	3.85597	3.433672927	2.8117307782	3.533181	2.4662061317	2.426717	3.354033	4.3447092935	3.366121	3.6110797853	3.7455335741	3.4085014554	4.2679470021	4.261100595	3.841321	3.821635	3.6259377364	4.2881201416	3.093446	5.0383203992	4.3874211285	3.4408950632	4.0942384626	3.885709	4.3714108033	3.9336662141	4.13678	3.6616009339	4.263113	3.959118189	3.697153218
TMEM91	2.256826	2.9082488179	2.8445842233	3.0050474693	2.7046269653	3.226038	2.8815493612	2.314648	2.8024761452	3.1996609852	2.698855	3.014295	2.1509846455	3.1110769629	2.7002284558	3.2800714316	2.868884	3.0947544558	3.266028	2.757194849	2.8144852774	3.397815	2.7257295297	2.687752	3.322454	3.5831124409	3.560386	4.2023203219	3.7121633786	3.0114266092	3.2931980463	3.7993519025	2.876511	3.415377	3.465062635	3.5317593653	3.164104	3.2234452792	3.7222274894	2.3156430865	3.5443650427	3.561548	3.605968141	3.1847643399	3.194472	2.651421239	3.974019	4.0903093504	2.5761656536
RGS2	3.862606	4.8823084408	4.5372150062	4.19240437	4.4408352248	5.131023	4.5626599078	4.038954	5.2193472021	4.8309900665	4.52212	4.678786	4.2067257944	5.0336449038	4.4007127646	4.6711596159	4.386416	4.7632796508	4.620965	4.59089161	4.1208306095	5.138548	4.3812107873	4.243326	5.324278	5.7895097676	5.541212	5.3280614747	5.3972168245	5.5474421714	5.8559442369	6.2240724338	5.048786	5.558327	5.5917617684	5.8961598685	5.335755	5.9540344129	5.5592645289	5.6929428829	5.4075884745	5.25677	5.7676990678	5.3432294968	4.882221	4.8928682855	5.713861	5.0287251555	4.6756685767
GSK3B	0.8055616	0.9558402285	0.7347456252	1.312001507	0.6331985322	0.9286982	0.5733086442	0.5174319	0.6043112153	0.6809483777	1.202113	1.239883	1.1582140591	1.3791770091	1.1212241892	1.0238509043	1.2062	1.1344295995	1.25912	0.863502269	0.555947623	1.109023	0.6945149976	0.9184297	1.531945	1.5665480934	1.66188	1.7362712899	1.2960528651	0.9770549741	1.2987021851	1.7502835104	0.9961552	1.127559	1.2833261409	1.4090769873	0.7453671	1.3567907379	0.8570942663	0.9576570197	0.6563185738	1.570203	1.4235834236	1.4604072054	1.231019	1.2898252101	2.238331	1.683010792	1.2679953322
DOCK5	1.065401	1.1714956562	1.0462615708	1.2597622963	0.5861624327	0.8987988	0.5452867069	0.5618887	1.1604173122	1.1374834991	1.110977	1.321232	0.9474659307	1.3723830355	1.1262150624	1.314792236	1.206294	1.8158123312	1.103698	1.065366669	0.9669746682	1.204457	1.2703984763	1.207472	1.327789	1.5645215719	1.563078	2.1645458226	1.6215429275	0.8827450792	1.4563969973	2.3704292645	1.194949	1.274604	1.2599345946	1.5742851607	0.9165889	1.1795732748	1.1499040264	0.9183776518	1.2405548248	1.853954	1.4660023073	1.4206396369	1.169352	1.4843176967	2.240599	2.3783153718	1.1178187883
FGR	4.686639	4.6868812646	4.4290320819	4.537084189	4.2153702869	4.514827	4.1569561289	4.116626	4.4856880971	4.2710025842	4.386041	4.372988	4.3029094962	4.4436150282	4.2229887763	4.5050571242	4.412071	4.427857999	4.408438	4.300449088	4.1819171203	4.591431	3.9290412897	4.183676	4.838413	4.9828793078	4.66307	5.0085328237	4.6743666711	4.4676283129	4.6716783476	5.1925749127	4.316211	4.444933	4.8403150623	5.0931475404	4.354507	4.8539495145	4.4932789678	4.3574807695	4.4304296629	4.219534	4.3730944311	4.4790566848	4.603034	4.3794319926	4.63996	5.1059113548	4.0277668481
STAT5B	1.466335	1.8500826475	2.0912022941	1.9777465098	1.9475214873	1.805309	1.781549341	1.825619	1.7941843852	2.0997011671	2.548382	1.877375	1.8638366999	1.9577419584	1.947439408	2.124942191	2.239548	2.3211518428	2.142833	1.965633019	1.8083145489	2.144771	1.8586241104	1.814376	2.195357	2.3779690458	2.040764	2.454244866	2.554320636	1.7217054879	1.7818189033	2.9600035797	1.762397	2.219067	2.225267802	2.6084131543	1.682368	2.7748279229	2.0224107445	2.239370942	1.9168730379	2.35195	2.3137973692	2.6724694907	1.743671	1.9241230542	2.577977	2.9980614859	2.2530907039
APRT	3.364913	4.1213322752	4.0997568982	3.521595413	3.6741331339	3.476895	3.6576547672	3.557067	3.2103521031	3.0895449859	3.946217	3.864247	3.6157932164	3.7923440282	3.9442379532	4.0679276006	3.961115	3.6045995065	3.704522	3.830541339	3.3548686138	3.456392	3.8257532811	3.737363	3.515145	2.954210163	2.982188	3.0333344685	2.5708082783	2.728046298	3.2349676031	2.5634515071	3.263159	3.08565	2.9027963478	2.7350896816	3.018675	2.6445569404	3.0254349843	2.8758719996	2.9571715631	3.032338	3.1527682587	3.2283549034	3.664531	3.2885942784	3.020444	3.4155890773	4.0816911194
XPR1	-0.006714399	0.3784744051	0.5900159651	0.4221161046	0.6383087563	0.5910334	0.9597761596	0.7015469	1.2092514167	0.3461507696	0.8471299	0.5807595	0.462896188	0.8057405702	0.5031077517	0.4560066568	0.8496875	0.3057547938	0.3751168	0.560997799	0.6880768744	0.6177852	0.6938192039	0.8615906	0.6700599	0.5426527211	0.4733759	0.6328676991	0.6160960275	1.1366690005	1.1256803525	0.7802376083	0.606102	0.7367129	0.8171665659	1.5530673257	0.9414654	0.7912211673	0.9316901029	0.8049645956	1.2187722151	0.8742757	0.6733539793	0.6693515188	0.4336744	0.7686423045	0.7506242	0.4582945449	0.5493145844
DIP2B	0.3356747	0.6847454631	0.8874077035	0.8246741801	1.1015709942	1.109973	0.6258178217	0.8665627	1.1920449363	0.6098428463	1.23793	0.5694286	0.5665709804	1.092828289	0.8795259964	1.05228601	1.244474	0.9685033911	0.4602316	1.329749708	1.0927948853	0.9503824	0.987009385	0.9824084	1.5674	1.3000804254	0.8290108	1.17585109	1.5555811296	1.5875727486	1.3982198875	1.8767045294	1.170998	1.199236	1.1053453545	1.6980900731	0.9190793	1.2536540068	1.4307403704	0.9001557925	1.8108350352	1.218582	1.2730321334	1.4928958608	0.3967726	1.805182853	1.179828	1.4922955685	1.173715284
DHRS3	2.189497	2.7083311744	2.0718983802	2.314183781	2.5229427248	1.833951	1.4327629511	2.242701	2.2187757265	1.9486702347	2.365429	2.330544	2.3020344165	1.9467900951	2.531573193	2.4484115629	2.307857	2.5598810498	1.979949	2.582253597	2.0476842771	2.685741	2.5568399771	2.825512	1.757325	1.8158721019	1.920821	2.0620801625	1.7048586363	1.912004968	1.6353482361	1.40572486	2.486648	2.098602	2.1974638921	1.3827650079	1.858402	1.081673919	2.0130957464	1.9168042363	2.1172288473	2.357047	1.7937366005	2.307604477	1.731045	1.7625307624	2.003126	1.9569740222	2.586843142
JAK2	1.602009	0.6751796534	1.3751694503	0.5826737006	1.1845241993	1.422403	1.202466285	0.9956409	1.5506265416	1.1789450344	1.149248	0.8554089	0.4474641569	1.5765332055	0.8684309348	0.9759923311	1.2292	0.9760834631	0.9766211	1.360940206	1.5050250541	1.385932	0.6426279232	0.552294	1.069832	1.2004549521	2.085911	1.1208844787	1.5523346552	2.2775574895	1.2091261719	2.386825368	1.16019	1.57936	1.928648295	2.4053565297	0.9986117	1.8722583049	1.3703236282	1.2722378347	1.4942949534	1.588435	1.7598745829	1.2411680612	1.72755	1.9784922757	1.377329	1.3545239184	1.1066710787
GAB2	3.239999	2.8527459243	2.6422702429	3.1253799917	2.3589055582	2.509216	2.2285079068	2.278929	2.3357777118	2.9313176092	2.608532	2.885432	2.8412197192	2.7835381264	2.9854813985	2.8856405399	2.618962	2.9659376583	3.147302	2.384298127	2.4019798063	2.87534	2.8707958434	2.586753	2.99872	3.3510740613	3.314763	3.169420595	3.0395584285	2.4378069728	2.5867043688	3.3877945841	2.547411	2.727314	3.3102749669	3.0077936498	2.501657	3.1276182946	2.4133015287	2.8106941191	2.3519731565	2.74526	2.9706219887	2.85579576	2.89968	2.4104362958	3.201623	3.1744876815	2.2036607222
PURA	0.7834364	1.014346179	1.321600346	0.8394860221	1.4156086121	1.561026	1.6753338947	1.631058	1.4417512671	1.6430647904	1.338825	1.066331	1.073007779	1.0749571066	0.9477368326	1.3566121152	1.206322	1.0889910127	0.9606936	1.514120854	1.6539853122	1.359522	1.2887348709	1.499767	0.9243856	0.4716186342	0.6276105	0.8831148234	0.8527207138	1.1732521489	0.9292826413	0.6148158842	1.134048	1.305116	0.8335139656	0.5468831031	1.353896	0.9550187789	1.3240801405	1.3055888362	1.6438029913	1.19244	1.3205495098	0.9166975263	0.7727392	1.6371679598	0.4108519	0.9020475679	1.6374545167
LEF1	1.476088	1.9470089167	2.5164549543	1.8183729058	2.1521369509	1.899674	1.8936154291	2.39528	2.1944921129	1.6553253461	2.759397	1.818565	2.2728199337	2.1311873668	2.4016333169	2.5739846703	1.933149	2.2171691843	1.685789	2.821005551	2.7031229696	2.053811	2.7549844547	2.917682	1.840146	1.2916131635	1.116249	1.632410367	1.8619115594	1.9586664137	1.7891829561	0.2702599512	1.645591	1.98956	1.0722728241	0.8889498729	1.2847	0.7896701389	1.9295204994	1.8053001306	1.7012727343	1.860473	1.9941351809	2.2823559522	0.5971909	2.3176748037	1.94184	1.6660158785	2.612755272
CDS2	1.817297	1.9497804224	1.8112669412	1.5354046082	1.8105014591	1.944051	1.7648604903	1.578552	1.9876076512	1.5737631701	2.528324	2.398194	2.228604455	2.3395399959	2.2293474697	2.2984141353	2.005185	2.4851613731	1.929244	1.967986866	1.7184765068	2.453494	1.6822148217	2.173756	2.541741	1.8339316878	2.232903	2.5982233447	2.0932835403	1.5995390554	2.0197795186	2.5098572979	2.063468	2.346295	2.2896104736	2.0907780217	1.885386	2.1934073561	1.9781387315	1.8265326322	1.7667069904	2.392986	2.5310306271	2.3137506762	2.180147	2.6391582697	2.661806	3.193841179	2.6975825509
CCR7	2.289896	2.9923408646	3.8182166957	3.0681676031	3.0575194618	2.634488	2.6225514763	3.600529	3.6754197722	3.1215746956	3.579212	2.676267	3.3389015491	3.2353834726	3.8177606642	3.6346399079	3.419003	3.5165331546	3.112571	3.944012693	3.4695836095	3.395903	3.8641713999	4.117359	2.556304	1.7334721929	2.285696	2.8384657924	1.9963549723	2.7003005468	2.414494599	1.1646351842	3.01392	2.757536	2.1936990356	1.4607292936	2.249557	0.6443614625	3.3307365477	1.9565857624	2.5142983456	3.176388	2.9617430053	3.2084629502	0.9523512	3.457918216	3.21046	2.9967379353	3.5975466441
PGLYRP1	1.92557	2.0925877605	1.1742896774	1.9786519359	0.8255509137	1.882544	1.5586101386	0.1788759	1.3909755015	2.3240030293	1.805123	1.505627	1.4547734287	1.9337234171	1.5650027629	1.5660317221	1.713157	1.0709122848	2.339251	1.676013741	1.1012733986	1.774937	1.3794027853	0.6340194	1.439124	2.9718386241	2.01387	2.454182126	1.9942773156	1.2459371816	1.6856532453	2.7725442334	1.309998	1.92031	1.8186049529	2.4811401084	1.261519	2.9790714926	2.1323057222	2.2728686094	1.9044452689	1.549326	2.0739792275	2.7600269574	2.97003	1.3734364466	3.873858	2.8558991985	1.3659553859
ITM2C	1.710142	2.1377731445	1.9700456537	1.8412378578	2.2672791254	1.495595	1.9390175896	1.767881	2.2611196634	1.2743873955	2.262159	2.246707	2.3777924572	2.2472529919	2.4529524738	2.1942743234	2.493012	2.0144941696	2.334518	3.257611333	2.0592769871	1.727105	2.2966642775	2.16227	1.719883	1.7986521084	1.871128	1.6152242046	1.8945852818	1.1777964089	1.2499215722	0.5980176239	1.976869	1.639209	1.7967123595	1.3633065586	1.372237	1.7223427278	2.5457807313	1.4519461974	1.2131146905	1.511052	1.6114329731	2.3410131283	1.388785	3.0111879498	1.529167	1.9820326736	3.0780727078
RAB27A	3.768577	3.628652401	3.158316992	3.8697258368	2.9974987295	3.33672	2.9773922249	3.094754	2.9059439156	3.4525053999	3.062869	3.563537	3.6425060745	3.5376210865	3.5607509811	3.3028759471	3.247726	3.4350972396	3.880196	2.976542328	3.1249195591	3.411729	3.4203705111	3.141718	3.640654	4.1205777995	3.983419	3.8246691668	3.3750766217	3.2413462639	3.295633264	3.8269546745	3.42908	3.6258	3.8175227913	3.707336191	3.331967	3.7139522958	3.3853761448	3.7307684341	3.119492173	3.715211	3.5205404421	3.7300600085	3.938787	2.9468962926	3.973828	3.681485274	2.8576359548
PTAFR	2.470865	2.6672413647	2.613584724	2.8005553175	2.6192124312	2.730653	2.4068204558	2.13652	2.7553913678	3.2103939853	2.558248	2.534089	2.7106520928	3.1559157414	2.4386844578	2.88240054	3.417118	3.0319516665	2.718219	2.539628515	2.603983605	3.293753	2.4525302611	2.948829	2.980116	3.1242029718	2.937631	3.1806534675	3.5457106178	2.3997886146	2.8867253243	3.9740889452	2.934666	3.174593	3.2672625571	3.5354368902	2.756331	4.3639549288	3.1071575358	3.592921316	3.328112276	3.151451	3.117237823	2.8921951642	3.112439	2.6203498174	3.484458	3.6559511929	3.1652656608
MAN2A2	2.422457	2.686709729	2.7158011642	2.6182055738	2.5716400377	2.781728	2.4430111245	2.492258	2.7374635778	2.882107661	2.672008	2.716628	2.6958592844	2.7946513013	2.6765796339	3.1743017626	3.016087	2.8275450733	2.737083	2.506254036	2.755708729	3.057848	2.3575771172	2.605322	2.683867	3.2613852522	3.205427	3.387169503	3.5369989113	2.8974874277	2.9295662221	3.6707107499	2.615039	3.04697	3.4272718925	3.1056241322	2.740524	3.5054460658	3.2184519254	2.917779636	3.3398951056	3.260647	3.1349350988	2.8363272496	2.892667	2.7992570291	3.171814	3.872789485	2.4284469627
DNAJC17	0.9395601	0.6934565082	0.9123484259	1.1801355631	0.7062830464	0.8870511	0.6689019668	1.008298	0.2346213096	0.9513047851	0.5850825	0.8503387	1.2282274978	1.0347664422	1.1328469177	0.9664086914	1.006569	0.9642627672	1.26583	0.40233541	0.7335969372	0.711254	1.0264706728	1.052937	0.8799782	0.7984855875	1.143671	1.1130204678	0.6640667562	0.7989722561	0.4582663561	0.8021822845	0.7552014	0.9543115	1.0346706348	0.9015073273	1.20678	0.3078469478	0.9306176639	0.3929256192	0.6417395093	1.004613	1.0521864993	0.803311055	0.664917	0.2997379084	0.9971289	0.961297023	0.3795159188
HIST1H2BK	3.507589	3.5430912986	3.470105297	4.1005262536	3.4249795798	3.690594	3.8767898197	3.153742	3.6625064768	3.3237688604	3.660198	4.198598	4.0495158347	4.0319280692	3.4295757833	3.6974035683	3.279151	3.6264853306	4.186975	3.624904363	3.3501883618	4.103956	3.7591079129	3.59922	4.767131	3.6812345282	4.853842	4.5930354434	4.1998311902	3.7250829457	3.7023028488	4.1183199328	2.997933	4.087688	4.7868980108	4.3721713062	4.22299	4.0563847851	3.3972560769	3.4883680189	3.5634218139	4.035643	3.8618018379	3.7489730768	4.719027	3.8435702867	4.634998	4.3764320677	3.0874598174
CTNNB1	1.450632	1.3038112359	1.0734834578	1.4085920742	2.0342488411	1.878633	1.9802786246	1.82245	1.4879708393	2.1121049557	1.055316	1.260425	1.2878028099	1.1858448515	1.0539034872	1.0050546486	1.075539	1.3670907614	1.311402	0.926027614	1.0952351597	1.226695	1.3002161851	1.355822	1.25367	1.4399210882	1.534976	1.5082964282	1.8948939783	1.8766585131	1.6757229205	2.3380558217	1.595249	1.674983	1.6866415355	2.0780859797	2.234707	1.9066723577	2.0768030305	1.900630565	2.0019276879	1.385161	1.2908743614	1.1117988147	1.161354	0.8734214018	1.332494	1.3632167706	0.870279298
PSMD12	1.603216	1.911513226	2.2150718459	1.9859792436	1.9372334838	2.065654	1.7508638682	1.675401	2.1620414131	1.2090553621	2.328254	2.208459	2.0942645184	2.6419365794	2.2278119382	2.4237332601	2.474653	2.3052838465	2.036687	2.903314842	2.1154784057	1.840964	1.9099331292	2.143486	2.520339	1.9712499656	1.601675	2.0801195101	2.0660589864	2.1100068523	2.3628255921	2.1410137433	1.726415	2.217933	1.7583589917	2.6242026476	1.652887	2.251941101	2.1965111053	2.047309579	2.5909015268	2.517783	2.4480718788	2.7348004948	2.107515	2.9859203111	2.472837	2.132624465	2.8395005453
TMUB2	2.693881	2.5669572302	2.9751470866	2.7098960778	2.486651969	2.546608	2.6199937633	2.316193	2.5179390599	2.7415683309	3.00296	3.0449	2.8860235432	3.1307938695	2.7336556511	3.2551914903	2.949617	3.1894755657	3.064261	2.783307041	2.6129890279	2.996107	2.712172954	2.727811	3.029524	2.8471286225	3.16457	3.4148099604	3.1873022677	2.5804333052	2.5450108772	3.4469315211	2.542593	2.598639	2.9565858778	3.2463274864	2.717276	2.7218983977	2.8282602337	2.4963493372	2.7626248093	3.305891	3.1884723001	3.1912920741	2.995282	2.9571119254	3.609681	3.7095270165	2.6072227999
CNIH4	1.393715	1.769128202	2.1695483029	1.0691037706	1.8636241945	2.227376	2.2157934284	1.784237	2.2848312141	2.4612989142	1.62525	1.263057	0.7876305677	1.7366686108	1.3646816511	1.8655175898	1.429798	1.1518551916	1.441547	1.639369967	1.8416307034	2.153478	1.6686591801	1.138476	1.191181	1.7573070302	1.146977	2.009750217	1.8594252825	2.3450062236	2.3017577324	3.3321638156	2.047784	2.371288	1.3649450835	2.9416908121	2.189209	2.4982985695	2.7734407947	2.1659508217	2.4960613936	2.122994	2.1237523691	1.3864839457	1.952886	1.4054830674	1.568392	1.7776797475	1.754937287
ACSS2	2.252574	1.9485966705	2.0464914671	2.4333356671	1.5744731087	1.748919	1.646160912	1.666879	1.4618594775	1.9564205645	1.950568	2.014488	2.1703643842	2.015584454	2.0741427725	2.0542448484	1.918463	2.2347852857	2.266654	1.663579497	1.8700853265	2.049976	1.9299519731	2.106552	2.391424	2.2118112054	2.741969	2.5375196896	2.076799733	1.9222070447	1.9871425705	2.0729677745	1.913556	1.819183	2.4289688159	2.2686096818	1.795057	1.890524996	1.5226097598	1.5948293769	1.5667512849	2.154867	2.1201308146	2.32959504	2.302341	1.6195160642	2.727079	2.5625402696	1.5995295482
ACPP	1.335561	1.1794485308	1.469957833	1.2727863771	1.2618345184	1.337798	0.898174504	0.6695943	1.9648856221	1.2301958182	0.976918	0.7381404	0.6975549213	1.2849220849	0.6968415071	1.1807158775	0.8213464	1.121737716	0.8585224	0.812042567	0.8251122626	1.323555	1.2781903384	1.117578	1.218419	1.6639019372	1.4038	1.4360531962	1.89865939	1.0176320212	1.3738163297	1.2971215442	0.6610464	1.551079	1.4803578426	2.1959776772	0.8968768	2.0159590092	1.2571809408	1.504315229	1.2339949268	1.372758	1.0973200756	1.1166504684	1.044578	0.5756584557	2.003638	1.4097455557	0.7720205379
TSG101	3.516179	3.5205541262	3.5523439163	3.0971189594	3.4261215842	3.35334	3.1669514037	3.058039	3.3459144273	2.6993177347	3.678001	3.538079	3.2805593137	3.6119905191	3.3761312377	3.4485642282	3.23011	3.5225818027	3.387122	3.833873391	3.4004760167	3.16067	3.0436534885	3.289554	3.771788	3.583319927	3.33739	3.2583409915	3.5781937652	3.2966853908	3.5876158195	3.6905325314	3.176615	3.411234	3.5560380815	3.880294345	3.217185	3.906437875	3.3225556711	3.4549011212	3.2973837866	3.291478	3.6352366713	3.9079802464	3.59414	3.819847018	3.958731	3.6718635499	3.8835542592
DNAJC3	1.907603	1.6609899241	1.3865138129	2.0245242686	0.8673235315	1.250488	0.7150767047	1.305892	0.9410995248	1.4571089289	1.426642	1.716214	1.875939803	1.6623574102	1.8288359269	1.6831113413	1.718699	1.652494347	1.975602	1.601274003	1.3036381652	1.420949	1.537443373	1.31053	1.425351	2.1649746952	2.008871	2.2551138044	1.4701344504	0.9170003896	1.1272448833	2.1913479855	1.408661	1.51668	1.6787155675	1.9076274759	1.08976	1.6934567636	1.1680617179	1.6547264785	0.9203417696	1.969564	1.9974193491	1.7936994259	1.766394	1.1870431125	2.3229	2.0071510884	1.2270743484
EIF4G3	1.19333	0.9846633813	1.3689805021	1.3487207479	1.0244998253	1.098192	0.9923706211	0.9327472	1.1054603883	1.15408986	1.341825	1.40736	1.5035455244	1.2511887721	0.8643276788	1.0346433012	1.557089	1.1351094163	1.153521	1.080019588	0.9065365438	1.257232	1.0947468219	1.089429	1.494956	1.443267303	1.601	2.2519356922	1.5333054289	1.4171455201	1.0906525967	2.1527886442	1.304266	1.268061	1.4217146351	1.9812093897	0.8921796	1.2404992551	0.9957650215	0.7824078784	0.7566731318	1.948618	1.661006306	1.1676225042	1.420668	1.8699930842	2.089419	2.2240293916	1.2606251118
CECR6	1.975731	2.1036019868	1.1105833915	1.7067783053	1.8165953981	0.932878	1.2371361456	0.8724855	1.1064471877	1.8378326773	2.315419	1.317979	1.2405629227	1.9064149344	1.6117264374	1.7701695857	1.819474	1.2851934923	2.164579	1.526685402	1.4338372157	1.326521	1.8416403136	0.7210338	2.184867	2.7070977196	1.957993	1.874290501	2.4904507907	0.9778358036	1.265784528	2.522115966	2.212676	1.371383	1.5902769362	2.3482079067	0.8224156	1.7640046348	0.8928636808	1.5855788583	1.7182796832	1.613323	1.4849625986	2.0807852324	2.716222	1.9674776195	2.925062	2.2794762633	1.6980753141
ZMPSTE24	2.556554	2.981402928	3.5433360589	2.6215121396	3.3334980763	3.365417	3.217766764	2.981277	3.6094700873	3.2413308095	3.233763	3.040036	2.6720531749	3.3922936792	3.1065244317	3.2952848254	3.421749	3.2202722517	3.041969	3.628125998	3.231779008	3.430127	3.1668229765	2.942309	3.15764	3.4305456403	2.979239	3.5723508096	3.5323545906	3.5570093294	3.7176562332	4.3050807329	3.664552	3.513515	3.1861848017	4.0220036201	3.252742	3.6578468507	3.7619659745	3.2850198358	3.8573638405	3.770934	3.4865064679	3.0939345594	3.09697	3.7846579795	3.900398	3.4892574067	3.5391433541
GMPR2	2.683972	2.8854603585	3.0138705599	3.0031952551	2.9358799654	3.054006	2.7267011988	2.691839	3.0822453197	2.9023618402	2.646452	2.480729	2.5544401073	2.6316829695	2.3860799951	2.7894935237	2.421905	2.6092894654	2.799577	2.556834435	2.693517218	2.848583	2.64580863	2.710408	3.038345	2.8041023099	2.506392	2.9315921139	3.1318603745	3.112042249	3.0969395729	3.5190665548	2.880513	3.162741	2.6540756123	3.2731339385	3.164822	3.1122330133	3.0242571595	2.7346659142	3.0261480923	2.611804	2.7563472154	2.5116958441	2.699201	2.2378452086	2.694455	2.9244218515	2.3738321557
DNASE1L1	3.473836	3.3336698438	2.9400176618	3.471506304	2.7477648203	2.76801	2.6971805539	2.766801	2.5123011815	3.0098432114	2.98887	3.274595	3.2358875201	3.1224951894	3.3029588451	3.1678376432	3.038767	3.2177693053	3.446962	2.808843455	2.9947849619	3.018971	3.0670503546	2.952459	3.298385	3.4435113306	3.644753	3.5597845983	2.8720323039	2.7976114914	2.9205410826	3.0768530057	2.975875	3.121176	3.3847521511	3.202812379	2.879493	2.9425920035	2.4916389897	3.0959660927	2.6011991942	3.034578	3.1676233806	3.0782396209	3.661196	2.7067564497	3.321216	3.3282427597	2.7592479446
FCGR1A	2.440135	1.4540485426	1.4947908542	1.2823997871	0.9127146272	0.40115	1.3916316976	0.625383	1.1012898748	1.2470601158	1.821209	0.8724824	1.4611434396	1.1434606802	0.8847365079	1.491672048	1.281343	1.2402590612	1.268999	1.091232314	1.2018316161	0.7373613	0.9314555996	0.3676558	2.626764	1.6405929847	1.115768	1.4236565752	2.0066182097	1.7285411743	1.5074773898	3.4775346448	1.183893	1.712172	1.2503116764	3.2595838733	1.753733	2.1573565889	1.2114022477	1.4522039269	1.6828530015	2.574437	1.8381823254	1.816480639	2.72928	1.7798492075	1.066067	1.3774359893	0.9098226516
LY96	2.430967	3.5565715686	3.1315567443	2.2466155359	2.3723688825	3.3857	3.298631503	2.560573	3.3351962831	3.8876168931	2.785274	3.140245	1.2867057221	3.2994251892	2.842668114	4.2604291371	3.530557	3.4069925697	3.51489	2.70342989	2.8942472076	4.109381	2.9077909675	1.591507	1.872709	4.1584911644	2.242603	3.8375026882	3.366385428	4.2816853744	4.3104057526	5.5764286125	4.230703	4.607426	2.1676092154	5.0459953828	2.523481	4.3519922833	4.617666955	4.0784465891	4.2490404145	5.081148	4.9297044114	4.3288583504	4.319041	3.5532727034	4.420601	3.832558576	3.1658618421
RTN3	3.72604	3.8471103177	3.7409980471	3.9674202006	3.9155568858	4.097311	3.7701388413	3.625589	3.9205757869	4.3332161801	3.759155	3.855109	3.7910216193	3.8189205968	3.6400223784	3.6456664663	3.529254	3.9546456975	3.85313	3.498619318	3.7497853855	4.154505	3.9362661849	3.86152	4.043214	4.360625045	4.565593	4.4465911121	4.5501909005	4.0543490641	4.2085018529	5.2442523148	3.960319	4.443979	4.7234665633	4.6821135338	4.178771	4.5630793664	4.0784869833	4.5323017759	4.0976117282	4.173963	4.2515841395	3.8399483679	4.044884	3.3883879596	4.390186	4.3491118886	3.3640925689
TMEM185B	1.354405	1.1048194797	1.0709901765	1.2515981128	1.2511346781	0.869078	0.6408429911	1.012662	1.7585425569	1.0867705561	1.607907	1.073848	1.1263396068	1.5762933924	1.1784823284	1.4856090796	1.547695	0.756490355	1.263648	1.394910061	1.090971941	1.142534	1.2191568383	0.9750499	1.316156	1.3376141518	1.025139	1.2791348651	1.5786059683	1.0924740721	1.1601812799	2.3467613525	1.249319	1.170636	1.3739798895	2.4687939374	0.9245653	1.3148744047	0.8431891131	1.2463375443	1.7032518317	1.271067	1.223093676	1.7063353363	1.077038	1.3955655832	1.730715	1.3562734484	1.4040542701
FBN2	-0.1851235	-0.8667292766	-0.7744161886	-0.3626131392	-1.2985054068	-1.518153	-1.4885413582	-1.359296	-0.8269323368	-0.9566322948	-0.792715	-0.8206345	-0.7205663754	-1.0683823267	-0.7648922166	-0.9361848203	-0.6608406	-0.8903092125	-0.4150675	-1.38004216	-0.8384526986	-0.9912582	-0.6542885721	-1.145493	-0.7504063	-0.2280768161	-0.3335964	-0.1866982151	-0.9157982937	-0.6091067806	-0.7317875024	0.8869124657	-0.5886675	-0.5140152	-0.4287851792	-0.1120489972	-0.921135	-0.4692705531	-0.7305567441	-1.0795869831	-1.3086542773	-0.09040368	0.3174354244	-0.3025562454	0.2921184	-0.9419086997	0.2041572	0.0744480144	-1.1821649794
MTMR3	2.048746	1.5795524925	1.5635615709	1.8864786847	1.4739015104	1.595917	1.422697531	1.118671	1.143942226	1.6997170037	1.983078	1.86072	1.9757920856	1.850654364	1.6567335404	1.6922050466	1.640108	1.7872959429	1.865891	1.396125981	1.4893279259	1.64352	1.4423988898	1.463512	2.267528	2.2701895452	2.098363	2.3687682091	2.6845191493	1.7263825243	1.7636782378	2.3647239804	1.530569	1.904109	2.1519437702	2.2062342302	1.818254	2.4061894621	1.4759025788	1.897720364	1.5116201998	1.80857	1.7754538293	2.3403243148	1.759817	1.874897083	2.555003	2.5416086032	1.5661088196
MRPL17	1.483776	1.5548972215	1.9214325571	1.5594132811	1.9585647236	1.987676	2.0607083377	1.95499	1.786711127	1.7078563694	1.854941	1.770952	1.6804997932	2.0964752375	2.2604051734	2.2376074517	2.186575	1.6712818003	1.82151	1.81647612	2.0102386358	1.926971	2.1134118549	1.927084	1.611143	1.3518110814	1.579122	2.0045456481	1.4390209214	1.833206854	1.5922662033	1.6604464334	1.731756	2.023721	1.5491783302	1.8026904996	2.082881	1.2287881686	2.4523588002	1.4370428361	1.3290573122	2.248331	2.2145204741	1.8431840907	1.448506	1.7173810102	1.598858	1.9499338782	1.8178574309
CANT1	1.82319	2.1274430868	1.808367137	1.7742766231	1.9529948738	1.726022	1.6810950134	1.442784	2.0876865202	1.8321414756	2.483589	2.000357	1.7494845345	2.2191041889	2.0532469927	2.0165427473	2.354619	1.9898038219	2.117005	2.242426706	1.8224902634	2.166881	1.9314975233	1.940022	2.333852	2.2662512466	2.114657	2.0826149416	2.855276418	1.5315862557	2.4261669821	2.7798163827	1.985954	1.932048	2.1709379215	2.3668570771	1.571345	3.1472502862	1.9515821211	2.3291426174	2.2594193623	2.160188	1.9326664083	2.6258883315	2.014798	2.3778712698	2.857086	2.5188203659	2.3791050299
TNFSF10	3.946704	3.215691174	3.3180326093	2.6472971752	3.1348512084	2.625636	3.2132369735	2.14026	3.018416727	3.1417150309	3.058139	2.934568	2.8578422859	3.4138929469	2.6005707154	3.578575725	3.357555	3.947699082	2.974266	3.357212251	2.9886110699	3.253061	2.6755199849	2.330434	3.547266	3.5503065148	3.020136	3.8936154984	3.5881699945	4.0715240682	3.8439716555	5.0673904736	3.279413	3.510642	3.1030315019	4.0219983077	2.918387	4.3421303548	3.8741976938	3.7345149802	3.8802899402	4.562436	4.3586765769	4.2487394277	4.195306	4.490781914	4.452953	4.219980225	3.1667653597
DYNLT1	3.85689	3.8936041279	3.8187716511	3.3404315857	3.5025651489	3.690447	3.5761280175	3.146844	3.5680762041	3.5189194851	3.862463	3.803138	3.4746689653	4.0720023131	3.782443193	4.2506888633	4.249598	4.0273512999	4.133285	4.155082044	3.5420183659	3.885265	3.2452044547	3.165977	3.954209	3.9557712464	3.267655	4.1572563031	3.7943345695	3.8052916607	4.0211661567	4.3399022799	3.657778	3.94905	3.383923823	4.0031793526	3.544064	4.2241923679	3.8671156437	3.4879100689	3.8382494466	4.595961	4.5199649644	4.3440443231	4.47067	4.717910339	4.464626	4.5115671352	3.9675389658
CCNK	1.574432	2.0336641548	1.7917972278	1.6716216299	1.8487684452	1.853662	1.8850967839	1.407653	2.2018950252	1.4405104451	1.747069	1.848333	1.750077674	1.831271891	1.5964472704	1.5545420906	1.665612	1.686270283	1.609021	2.231743048	1.8023683762	1.697256	1.4258053794	1.884353	2.507361	2.0255024781	1.980235	1.8766941052	2.7477528708	2.2124184817	2.482337734	2.2251309435	1.951126	1.833146	1.99966017	1.946033204	1.615978	2.4182093632	2.0358408359	2.2088557879	2.180504022	2.130587	2.0376242313	2.3138289407	1.960575	2.6952283455	2.380389	1.8572798126	2.7306716579
MAPK14	3.325545	2.8300571514	2.5285926229	3.0940755278	1.954605377	2.483689	2.1135837102	2.334676	2.0383547252	2.6219577514	2.831117	2.870536	3.0635020264	2.8319374479	3.0082438815	2.7214390314	2.67498	2.9651395994	3.141467	2.315271754	2.4952574962	2.589325	2.6643147731	2.36087	2.88239	3.2846684815	3.131498	3.0651653839	2.4055409128	2.2356415228	2.5823191261	3.3485660457	2.312044	2.72372	2.8472321696	2.9288505548	2.241801	2.5751933497	1.8488686511	2.6460113823	2.1163895649	3.114942	2.8085729303	3.0821104015	2.895211	2.5717924407	3.391313	2.9188490027	2.3250984669
REPS2	1.621975	1.5024686405	1.1496964178	1.7739404911	0.7427601862	1.485349	1.0914971707	0.8192888	1.1693597504	1.4675132903	1.254323	1.546439	1.5312757659	1.5930599963	1.3451576246	1.4141983031	1.115463	1.7206478458	1.7455	0.902369572	1.0102887341	1.674894	1.2473267129	1.058944	1.716311	2.2041878514	2.111829	2.1300677614	2.2966708965	1.2413932379	1.5541082436	2.5627290721	1.027725	1.760575	2.0263961944	2.4312678234	1.399724	2.3506084465	1.4413030784	1.6766771923	1.7736308794	1.818028	1.6046756346	1.4763586861	1.493945	0.9197918816	2.646779	2.1010677348	0.4984287993
MME	2.668349	2.5098534871	1.8967529553	2.7619813115	1.7068262196	2.346794	1.9523753071	1.882672	1.9785508257	2.5475358885	2.388448	2.653083	2.6190564428	2.5415361243	2.5191619781	2.3599458802	2.302504	2.713790886	2.923902	1.905978997	1.8574979063	2.495406	2.2133109069	2.219902	2.608204	3.1641380491	3.183702	3.1530758779	2.5311115521	2.070926878	2.2049453855	3.0316745799	2.153858	2.690136	2.8842339129	2.7738755912	2.329519	2.5681834935	2.1894507383	2.377560244	1.988894964	2.571556	2.7687031587	2.5364906011	2.178634	1.7779321131	3.33093	2.938987508	1.6852958723
LCOR	1.626742	2.008200958	2.2999928253	2.0739650928	2.9245954851	2.865698	3.1759266828	2.767881	2.6616228189	3.2504728501	1.979468	1.955703	1.6484107722	1.8524627229	1.3377262656	1.7431661299	1.356333	2.066660878	1.305291	1.770821883	2.6083082054	2.854411	2.4614460023	2.759123	2.64179	2.099554166	2.152574	2.8003977096	3.3425132153	3.0850727914	2.7819893873	3.5752608113	3.013841	2.92957	2.7976282329	2.7230142423	2.973969	3.2517989208	3.0303281055	2.9130280258	3.010497084	2.644129	2.3303799617	1.6143173616	1.736279	1.9883089371	2.046234	2.1904538787	1.7455333255
ZC3HAV1	2.659586	2.5496116346	2.7819786542	2.5735341635	2.62976802	2.4982	2.9796367954	2.568264	2.5728491873	2.7818071887	2.989327	2.749888	2.9324823049	2.8454287471	2.6880084794	2.776705385	2.89889	3.1388173721	2.613907	2.856233363	2.7019940254	2.711355	2.5737182934	2.837253	3.207844	2.7511750879	2.542276	3.0418703637	3.0883734669	3.1073509276	2.7544994938	3.7815915422	2.5303	2.756434	2.6952611796	2.8774206446	2.688298	2.8621190593	2.5698219754	2.5463661126	2.7125027859	3.332696	2.9856061657	3.270582719	2.374449	3.2815043029	3.154251	3.1950638335	3.1738817858
DRAP1	3.227607	3.3905744768	2.9202707576	2.7539861906	2.8051338909	2.550849	2.8708154081	2.56248	3.0931918168	2.2902697648	2.771872	2.795526	2.4990532674	2.7436139135	2.9629214608	2.9174980349	2.863421	2.002954252	2.833532	3.413870226	2.7155175443	2.649077	2.5866934355	2.545487	3.083275	2.9037988375	2.302733	2.3421446224	2.4641320863	2.4729096337	2.8179757145	2.4398051438	3.044012	2.337811	2.294670363	2.1534969882	2.166852	3.1856952483	2.4409396529	3.1143050406	2.5872056655	2.810354	2.3423562698	3.0248937782	3.23752	3.6739920834	2.4586	2.6183667981	3.373230523
OS9	3.681935	3.4072432955	3.2651442915	3.6414394459	3.0338551791	3.002065	3.1089579233	3.030634	2.8868239916	3.2208804162	3.353921	3.520855	3.3938104884	3.3357187235	3.407909571	3.3631413553	3.462973	3.3151832088	3.460131	3.227121747	3.1703293641	3.23024	3.3128966103	3.347836	3.511498	3.6456006399	3.533334	3.4977051509	3.7427051016	2.8779318597	3.7898096696	3.5532625395	3.52064	3.341442	3.6404333533	3.9452351545	3.176567	4.0322508559	3.0267413979	3.6315991173	3.5221153996	3.094852	3.2500781461	3.8705440555	3.736341	3.6022225336	4.025015	3.7377768256	3.3563738816
VNN2	3.689775	3.6810026812	4.484010629	4.0381289917	4.1832152712	4.320742	3.4718045016	3.713695	4.2869251554	4.1498547639	4.443701	4.155397	3.6016112856	4.6344038456	3.3987582725	3.9610792552	4.026327	4.5816378725	4.321001	4.207155495	3.6695978354	3.74607	3.9203854306	3.17338	4.475354	5.0947570586	4.846236	5.102210453	4.3529653888	3.7686775595	4.4059133588	5.0964075569	3.882071	4.484549	4.6144168562	4.9875719652	4.713208	4.466002237	4.0674153171	3.9322058552	4.5214992903	4.350109	4.3715395714	4.4863055546	4.080581	4.1562797626	4.972633	4.9678105273	4.1590015429
MFGE8	0.4175256	0.5331187116	0.834209974	0.9859918841	0.5271321026	0.4260753	0.6695180144	0.7559242	0.1104238218	0.8283616838	1.144812	0.9281079	1.2872753019	1.0644615774	1.0269867316	1.275536088	1.214907	1.5294627599	0.7117794	0.666412187	0.7586696707	0.9339741	1.1671423617	1.209509	0.4408359	0.0010686724	0.4962406	0.836123383	-0.097255435	0.453220342	-0.2687093557	-0.4320128673	-0.1780309	0.3073219	0.2427940304	0.1539391931	0.1459683	-1.1161499473	0.5414882594	-0.3745318269	0.1781525498	0.5970919	1.0306108402	0.8521400045	-0.2208733	0.0587777366	0.5549262	0.978757522	0.6656608815
NQO2	2.110751	2.8706827109	2.5933866128	2.2905574251	2.2911109307	2.33958	1.2740078241	1.552873	2.4552531172	2.9440530765	1.714709	1.837432	2.3623552772	2.3516079625	1.1763788027	1.4496582558	1.710976	2.5054713352	2.007967	1.326856933	2.0679015247	2.40474	1.375869997	2.149844	1.80125	2.6362493045	2.54107	3.266698079	2.813571394	2.264924072	1.6274092787	3.2586879198	2.086449	2.806143	2.8448307929	2.1086149498	2.104134	2.7500204737	2.5241599048	2.1325118205	1.8868566099	2.351377	2.1299304744	2.1157821923	2.556766	1.5385013178	2.558802	3.6487118919	1.3829794709
B4GALT5	2.898595	3.2714386904	3.2882007884	2.6982708283	3.2696416024	3.295228	3.0510525821	2.264721	3.8307050735	3.1995502505	3.467688	3.025385	3.0148932488	3.6491514857	2.8656318011	3.1664770454	3.361605	2.8521053312	3.24214	3.108348376	2.6669454639	3.421314	2.7234127026	2.631644	4.077232	3.989299796	3.540224	3.9812906531	4.0433910627	3.3311559117	3.9706127261	5.1481251845	3.075485	3.499412	3.8134899322	4.5365170603	3.300758	4.2760897583	3.3817256007	3.1835481401	3.5253253537	3.41725	3.5181275254	3.2930448266	3.205855	3.6872112801	4.163516	4.1082017671	3.3370413444
TM6SF1	1.59264	2.1141208717	2.6205405768	1.5340530425	2.2512831593	2.785576	1.8623828256	1.797082	2.6720720834	2.5035221198	2.581428	2.30053	1.6131518933	2.9336453161	2.1867257273	2.7239149611	2.674526	2.7048373888	2.584465	2.563276837	2.4522698142	3.128076	1.9009297959	1.967223	2.340959	2.602459589	2.345012	2.6655704657	2.7028765173	2.2126952627	2.4343956414	3.1187409379	1.683998	2.58141	2.5867554061	2.6127532526	2.661563	2.3713674938	2.6884902028	1.814961659	3.1301100559	2.667593	2.9188136403	2.9027348891	2.154131	2.8471555425	2.726085	3.2948304748	2.5918396185
BASP1	2.135316	3.0379360264	2.1949159946	2.8730368026	2.0795076461	2.24786	2.4247491575	1.144744	2.7596262705	2.4786514086	3.003393	2.848294	2.237190463	2.6253656379	1.9132034812	2.4144438105	2.264168	2.4924792222	2.670626	2.637841891	1.8246249511	2.638516	1.7247073309	2.070043	3.475628	3.9055970874	3.098507	3.1161258854	3.7146672229	2.7838847589	3.4105824047	4.0292110935	2.501983	2.832378	3.2249640799	3.4284252155	2.317229	3.5891071988	2.5014790661	3.4104376047	3.1000115068	2.419425	2.4986449191	3.5110337911	2.456586	2.6515070984	3.758148	3.2173125266	2.5917683026
ATP6V1A	1.351564	1.7622916108	2.2191626398	2.0236697903	2.17272353	2.295832	1.7195712318	1.656057	2.1603136148	1.5522993836	2.381063	2.007192	2.1285685634	2.6991200186	2.1068765238	2.3712370042	2.566121	2.5401548649	2.118872	2.577282363	2.1508682666	2.150985	1.8952107863	2.193126	2.948854	2.587253157	2.72466	2.8528456816	3.1135945561	2.7934460096	2.8476805268	2.7912778893	2.567314	2.751328	2.6271643052	3.8680834243	2.575684	3.0752547113	2.6583724832	1.9183751413	2.9393542453	2.474085	2.582350546	2.7483854505	2.090442	2.5196952529	3.160466	2.9860145954	2.5385475926
GNS	2.682746	2.2300084447	2.6983861251	2.8770140416	2.463599344	2.019799	2.1002745104	1.720361	2.456455918	2.1088177457	2.735683	2.495024	2.7227214284	2.6202961436	2.2287407634	2.6785826091	2.691005	2.7458963032	2.213429	2.5092851	2.2993495718	2.414936	2.0364962188	2.478281	3.792605	2.4353011843	3.83487	3.9190702878	3.30880301	3.1309144396	2.4760172214	3.42613214	2.439073	2.601741	3.347792162	3.9612047439	2.915151	2.7213081438	2.3636010884	1.8599540204	2.6130089085	2.836261	2.6098671552	2.5548633925	3.024464	3.1059913871	3.500535	3.6307256408	2.8055788046
IFNGR1	2.711444	3.0682624779	3.4845368359	3.0137215991	3.3222366653	3.019245	2.3722820226	2.791419	3.3945687635	2.8192391364	3.592344	3.003473	2.9925445215	3.9136532233	3.3188608502	3.8984851306	4.199738	3.4136388143	3.343547	3.696341433	3.2819752511	3.262047	2.7756640099	2.996973	3.546966	3.5167703364	3.764798	3.9684442011	3.3815580948	3.6312023804	3.4153800376	4.3779702892	3.139753	3.620255	3.5319963347	4.3923286097	3.504089	3.4373081634	3.2903850341	2.987158155	3.7636891289	3.947793	3.7604861683	3.7531656097	3.596714	4.0282539447	3.970985	4.0679430868	3.4552948945
RAB8B	1.70198	2.1775227853	2.6918520488	1.9482690772	2.9242781002	3.043753	3.0332396718	2.612703	2.9839961747	2.7037025878	2.416782	2.129949	1.7448077259	2.5210706235	1.6940330442	2.3274700303	2.180669	2.3922132617	1.674679	2.613216797	2.5556149097	2.804577	2.480794496	2.142518	2.670226	2.2434731867	1.877658	2.8879611181	3.0822473105	3.530044648	3.2700021323	3.7354709158	3.055852	3.169459	2.4419965031	3.7092553296	3.094958	3.7630998103	3.4268781329	3.1549017658	3.5060706558	2.723658	2.9316795994	2.0898547436	1.930755	2.5822811905	2.558832	2.3375880618	2.4009246717
ST6GALNAC3	0.6843548	0.3296141481	-0.0167474221	0.6447098557	-0.4016534931	0.5478696	-0.2485897623	0.007672252	0.6331958445	0.1438716249	-0.3353282	0.3081854	0.2423589366	0.1705260515	0.1882514417	-0.0489008339	-0.4468711	0.2465664152	0.3516803	-0.330401738	-0.0614456327	0.5161414	0.2895194135	0.1650549	-0.009623466	0.5131589013	0.5294137	0.1743506273	0.1994628177	-0.1212724857	0.7560953645	2.2674170387	0.9201398	-0.002928515	0.1505073787	1.2061234968	0.5300339	0.9006234746	0.8163757746	0.4568889768	0.5494255868	0.4074208	0.0008133087	-0.3940387172	0.1071955	-1.0279792423	0.6617678	-0.0678104033	-0.6171391093
DCP2	0.8372955	1.1859109711	1.8587401408	0.9773803208	1.7340115341	1.732972	1.8368673922	1.561494	1.7091516546	1.9583362584	1.751965	1.349386	1.0834910883	1.6033018962	1.1146800032	1.5425220119	2.160245	1.9770150067	1.218252	1.890874501	1.6483959462	2.074537	1.5445028194	1.19589	1.613551	1.8004033645	1.39165	2.6524922176	1.9796736732	2.2994309085	2.0867550172	2.8746737752	1.805187	1.920718	1.6089061384	2.6110552264	1.922098	2.2231034539	2.1743900436	1.4477886671	2.2794432418	2.315514	2.2972152139	1.8542741657	1.551886	2.1879674701	2.263861	2.6465025075	1.7710173545
NCR3	1.955773	2.5602736991	2.3100682908	2.113836841	2.3841484214	1.957524	1.923935533	2.029752	1.9017155112	1.143329254	2.025201	2.791437	2.2961797247	1.9633593584	2.4050576473	2.3356324687	2.936495	2.2714980509	2.358196	2.292230756	1.9680772777	2.58526	1.6431228805	1.541467	2.151109	1.7187707719	1.425089	1.3087479867	1.3038308409	1.4809036138	1.266270046	0.4498235637	2.034901	0.9698462	1.1995872745	0.4883381093	1.583532	0.8880332333	1.0140323273	1.3941631673	1.585995614	1.759834	1.4435585396	2.0423029013	1.415164	1.7606149711	1.382766	1.6397641845	2.5429212132
IL1R2	2.614294	2.7861442794	2.6535536395	3.1226253022	2.3278462438	2.689135	2.1182883707	2.215306	2.2120242012	3.1406798543	2.571316	2.873213	2.7571960059	3.1940507124	2.7617653382	3.1401466605	3.206105	2.9318896231	3.315493	2.504213619	2.3897728492	3.007825	2.734863844	2.335531	3.002119	3.6609029892	3.370844	3.5735667661	2.7899430201	2.6658716823	2.866198799	4.2794618886	2.445471	3.195256	3.3881662869	3.5995907258	2.814014	3.0969578273	2.5902740482	2.5519152859	2.8550583947	3.033186	3.1300368544	2.8612750757	2.44586	2.3659338773	3.831289	3.6466099119	2.0979182057
ZNF160	0.2664092	0.2237958151	0.1760643959	0.4094582596	-0.0687943908	0.2635531	0.4140311173	0.1076773	0.0006425679	0.8737339127	0.09647153	0.4514632	0.1809617133	0.2040257104	0.3020596972	0.1738609134	0.001184289	0.5291400214	0.6433839	-0.173970073	0.1824500214	0.3107814	0.3432601299	0.2060726	0.008337006	0.3348270138	0.3742593	0.4914625345	-0.1901658678	-0.0307539467	-0.1085993685	0.6049802211	0.2299093	0.2665874	0.2901105859	-0.2804321313	0.1593011	0.1859243286	0.2074021394	0.3411911294	-0.2487685541	0.4439827	0.6971371475	0.1127862731	0.2618882	-0.289574191	0.4339766	0.2930327349	-0.0796817803
TRIP12	2.60006	2.2227027836	2.5971313273	2.6593069328	2.9468087292	2.831545	2.9822483598	2.622674	2.7263379477	2.7757997429	2.53751	2.29651	2.5127403484	2.2050889699	1.7421948219	1.9570678136	1.868546	2.5069786193	1.908133	2.21698291	2.6380177686	2.560776	2.4981130589	2.808456	3.047075	2.8030276806	2.870869	2.8801674474	3.7302704898	3.4259603625	3.0518748661	3.3296514188	2.815141	2.991125	3.4466985972	3.4639247639	3.128206	3.3898936578	2.9653645725	3.2080273947	3.1197724014	2.33786	2.3691424854	2.429753818	2.223209	2.2524500196	2.659465	2.5605363752	2.286631387
RAB10	2.781391	2.820151675	3.5543271249	2.7168940138	3.3633182747	3.471539	3.1187356546	3.12907	3.4443338084	2.9633125672	3.516271	2.907025	3.0135641839	3.3585514298	3.2535190283	3.4350907253	3.993265	3.3456675749	2.895678	3.655715639	3.348263236	3.16123	3.1078579593	2.928059	3.234937	3.222927095	2.75803	3.7400685888	3.1815781602	3.9154474489	3.8494786503	4.0429295532	3.690802	3.506035	2.8785936779	4.4250749178	3.586623	3.5371400526	3.8301123901	3.3282781183	3.4092199657	3.590504	3.7754831242	3.1714383729	3.469647	3.6766549897	3.401606	3.9568825306	3.5076080554
AP1G1	1.882564	2.0159799463	2.1604717995	2.1876820393	2.211041845	2.225145	2.2053657972	2.234924	1.8888604007	1.9161295697	2.646623	2.274073	2.5178374562	2.0491748658	2.0467506947	2.1437738001	2.275658	2.6222958095	2.00031	2.0073008	2.2758941332	1.99719	2.0345867971	2.270175	2.38063	2.0700922663	2.691096	2.1891910764	2.8399856914	2.2343609747	1.9318488379	2.7053083811	1.826364	2.423135	2.5177350441	2.7886048108	2.263432	2.0226085435	1.9919827793	2.0518735406	2.3413248859	2.536334	2.5072882742	2.4976140181	1.990645	2.3881595336	3.036988	2.6007134676	2.2610549562
NFE2L2	0.487708	0.9308148883	0.9800877384	0.4762523756	1.2434148934	1.275174	0.9086044418	0.7763609	1.6202676307	0.7990775653	1.235842	0.6476391	0.6523712193	0.9305483703	0.6740930464	0.935592237	0.8666937	0.7687414208	0.6043497	1.518338408	1.0084777282	0.9548625	0.8124231009	0.8247269	1.331178	1.0134164964	0.8699303	0.8840217392	1.5075999582	1.4488134825	1.575604174	1.5761221203	0.9981592	1.134634	1.095465271	2.007276534	1.1483	1.9140772581	1.3219456989	1.5318529334	1.7068335958	0.8468549	1.124193866	0.9965223054	0.8627961	1.5490337679	0.9523285	0.7765399049	1.5256859663
MATK	0.8522578	1.6127056341	1.179718876	1.2416355193	0.7726144891	1.084411	1.2963099726	1.166627	0.3285851071	0.726206593	0.9478482	1.527169	1.3541055903	1.1776806697	1.1165882775	1.1794037465	1.178436	1.5755184262	1.522541	1.017935162	0.9295060797	1.442189	0.5762881979	0.5436684	1.355281	0.888763521	1.152269	1.1074501648	0.1990546163	0.8856666245	0.1480666292	0.5124428458	0.9673211	0.6427437	0.6778719351	0.2024666464	1.042002	0.3662736918	0.6312519058	0.4618349742	1.1856435945	1.331237	0.7518601306	0.9212691936	0.3283513	0.7035780453	0.899191	0.9810874947	0.4705622864
CFLAR	1.889894	2.4123164658	2.6767087909	2.4816220963	2.6716492994	2.623668	2.8099746083	2.447216	2.6912841927	3.3008951327	2.673599	2.408836	2.1829113384	2.4508806353	1.7420556077	2.4888649288	2.50628	2.9015213696	2.416056	2.151217566	2.401262766	3.103184	2.5819799204	2.552981	3.043271	2.8636218711	3.121652	3.7506531525	3.3090613439	2.8581667091	2.704114255	4.2002638816	2.502833	2.926896	3.0851354013	3.2955063312	2.909066	3.336410833	3.052283489	2.5046312152	2.5585717254	3.128838	3.0798628592	1.997326033	2.284085	2.7111464555	2.972164	3.6087123953	2.2964075804
RGS19	3.750798	3.969195639	4.0609914561	3.5458636977	3.8067874619	3.585815	3.5428708695	3.216806	4.0812132274	3.7056358132	3.661808	3.349863	3.1120011899	3.6821534064	3.58244941	4.0465619969	4.006679	3.6625442294	3.844471	3.97886804	3.5776932038	3.990252	3.3037841878	3.395607	3.523322	3.5423421963	3.294434	3.8104939481	3.8083447162	3.3388222744	3.584938398	4.3627926135	3.673021	3.623588	3.2164965671	4.0150919212	3.799287	4.6547639055	3.9505456665	3.9008309901	3.9719498594	3.718479	3.6320127353	3.591006215	4.067332	4.0362240364	3.858098	4.1313369733	4.186191135
CPNE3	2.31943	2.8106070816	2.8934687295	2.3324860049	2.9441123407	2.88561	2.7231226148	2.427231	3.1530244158	2.5532324036	3.141066	2.727743	2.4807305263	2.8214094043	2.5100816322	2.8596077522	3.203513	2.4145241798	2.534681	3.540962461	2.9552720074	2.349172	2.3669908481	2.780077	2.929353	2.7993418007	2.213992	2.6860282654	3.0680270871	3.0417646984	3.2756145423	2.8720942353	3.104504	2.934958	2.518899219	3.2227478339	2.362248	3.2777791091	3.0240271136	2.8685557542	3.4332905213	3.114666	2.9635577004	2.9957819035	3.70944	3.5891007224	2.970339	3.0334411564	3.6160860124
KCNJ2	3.263817	3.3031021989	3.4557731541	3.0979587177	2.3586466385	2.30203	2.4940382467	2.22242	3.1348549257	4.0014861178	3.575723	2.36384	2.3890659656	3.7053682707	2.6295946114	4.3065401475	3.948262	2.9529219486	3.571906	3.051223996	2.7705206095	3.721808	2.8671396936	2.337914	3.212293	3.4234165831	3.422958	4.0629054933	3.2764003696	2.4029742971	3.1511208363	4.682864937	1.954564	3.174165	3.0767913023	4.3715417217	2.387309	3.5604324165	2.7617756051	3.597799855	2.8127499288	4.723094	4.2202901801	3.4757773991	3.052421	3.4357515995	3.924784	4.258471158	3.0972102734
BRAF	1.724511	1.1308660958	0.8793570683	1.6656446716	0.8042832097	0.9956621	0.7222671556	0.9653804	0.6325515412	1.1341947556	0.9387284	1.374254	1.4294264504	1.1249414177	1.4578631745	1.0682988818	0.9576526	1.3756687177	1.603285	0.699884447	1.1127439646	1.271427	1.3248142599	1.068626	1.164791	1.8977485309	1.984538	1.5905381529	1.0846887729	0.8112651823	1.242740759	1.360293231	1.105019	1.461494	1.623590372	1.009941132	0.9389976	1.036861077	0.5960587443	1.7171315223	0.7650004398	1.478285	1.2932641503	1.6945596811	1.415334	0.8005193708	1.722803	1.3650618537	0.6886509506
ATP6V1B2	3.504137	3.8798714783	3.8561105313	4.0741274335	3.6047652983	3.866595	3.2526789386	2.516126	3.6715637309	3.1792686206	3.809591	3.83012	3.7328243503	3.9643486111	3.5008482038	3.8816819798	3.93581	3.899581201	3.630995	3.945864592	3.3500028638	3.631897	2.9383344965	3.566512	4.900495	4.5556148926	4.409581	4.5360430472	4.6469589424	3.9842909004	4.2392669765	4.2804663976	3.505959	4.010131	4.2896517963	4.438959344	3.640884	4.3873153461	3.6930182171	3.5566755743	3.9460026476	4.047114	4.1038674863	4.1074008553	4.094557	4.2963030958	4.783916	4.5427061255	3.7256347558
THBS1	0.1419181	0.3654662852	-0.6137607286	0.0752747728	0.3300371928	-0.5046548	-1.4891555597	-0.3884718	-1.2271498897	0.0366466641	-0.424592	-0.3137699	0.2496484359	-0.1784282142	-0.4171769757	-0.4368289324	-0.8212844	-0.5338591574	-0.04756513	-0.13541411	-0.94566491	-0.9278158	0.1190038898	-0.9531993	-0.9996125	0.2421314383	1.278416	0.5201295899	-0.4086835825	-0.0023374242	-0.2264698449	-0.8040767449	0.2982032	0.3329097	1.1974447899	0.9227491845	-0.5117969	-0.1352425426	-0.8741621324	-0.4527996239	-0.2121848616	0.6396108	0.0376258876	0.369409104	2.015303	-1.4932353656	1.337178	0.521744913	-1.1698404917
ITPR3	-0.2304483	0.4756090302	0.8938652258	0.3394306522	0.7631033626	0.3609342	1.0033373795	0.6975225	0.7765966761	0.6632391588	0.6739437	0.4616965	0.7027182779	0.5136840613	0.4619678718	0.708068139	1.057078	0.8304221253	0.4609712	0.977440414	0.8232545169	0.9546071	0.6344083805	0.9517461	0.6220556	-0.6113455795	-0.2631927	0.1036082671	0.3237727068	0.4156370986	-0.1011715389	-0.5484597694	0.05844198	0.06666527	-0.2906423072	-0.5611764178	0.2842665	-0.5116223031	0.4094571461	-0.4867476504	0.2557619474	0.2437414	0.2802659205	0.3801509308	-0.6570456	0.9569177662	0.4125159	0.2420951092	0.6070117107
SNX11	2.753693	2.7897757278	2.5730469208	2.7228380065	2.3474508678	2.742982	2.2550214479	2.427516	2.5031753124	3.0228991496	2.500051	2.711615	2.484989991	2.9363270285	2.7511534545	2.893999756	2.754129	3.0147426507	3.173574	2.423046361	2.339635997	2.827198	2.5983153753	2.359878	2.873187	2.7997159841	2.890347	2.9535615322	2.5034568978	2.2470921166	2.5575826907	3.281140479	2.322486	2.762464	2.8337539832	2.8182874989	2.533333	2.4560555285	2.5236643545	2.3865956763	2.4450690798	3.072683	3.130689757	2.6795507486	2.892534	2.1925794305	3.362343	3.0322217358	2.2603826622
ITCH	1.12114	1.1402027248	1.0929232605	1.1654537013	1.2569818616	1.038704	0.9611439181	1.211507	0.8438494632	0.9524771947	1.234313	1.08602	1.0600022242	1.2267774998	1.1718293316	1.116044945	1.346426	1.1748750574	0.9940514	1.215243171	1.1705552931	1.300184	1.1160272714	1.148328	0.9393003	0.9781590999	1.296931	1.0494739707	1.3884388473	1.2208382403	0.9066144428	1.1881809817	1.263276	1.345442	0.8253044293	1.0760751277	0.772302	0.9300216618	1.2590933709	0.7907544615	1.4967701801	1.524304	1.6751695313	0.9331816043	0.8355144	1.0257730518	1.891174	0.9869726696	1.282461168
SVIL	1.012609	0.8232897195	0.8566379221	1.0851529441	0.7022299717	0.9401044	0.5132669538	0.6381891	0.6134758791	1.011800618	0.9901244	1.062793	0.8639181431	1.0130810119	0.903215741	0.9589403975	1.181513	1.0016295312	1.165835	0.675476682	0.6684165751	1.042242	1.1082813921	1.045157	1.053514	1.709458061	1.408844	1.7662309441	1.2472560304	0.9952358274	1.0108710666	1.6437259074	1.019108	1.343616	1.1773005892	1.3146284219	0.6939142	1.1583031652	0.9560587949	1.2658816583	0.7079986362	1.366479	1.6039699125	1.1633391675	1.141051	0.7605934215	1.671924	1.6786263449	0.8832139596
BMP2K	1.323323	0.8298603389	0.8482027217	1.3749369772	0.9533829192	0.958513	0.8101699269	0.7486202	0.7093150378	0.9439640375	0.7319348	0.9864403	0.9622262269	0.8327179091	0.8620329943	0.6850999817	0.5518034	1.2060113587	0.8997448	0.325104564	0.7014845501	0.7507247	1.0617019278	0.7500507	1.292514	1.8243119212	1.503545	1.1778428208	1.6197867725	1.1616938746	1.4726904532	1.6399011171	0.9531233	1.173624	1.6660000528	1.5653005818	0.9467207	1.152598786	0.7965030115	1.4899631855	0.8342389973	1.028582	1.3277638214	1.1871258349	1.166511	0.2251697074	1.148154	0.9164058467	0.3490201002
MFSD1	3.020886	3.352854474	3.7780398355	3.4225744842	3.8882814944	3.952017	3.6291643358	3.494542	4.0016697572	3.1521139815	3.677699	3.28303	3.4730517474	4.1258899902	3.4515439583	3.9130700997	3.752948	3.3548150592	3.466632	3.714506865	3.6825925628	3.84526	3.3838564553	3.591127	4.379944	3.7838684646	3.977621	3.6397861219	3.8581658566	4.5364892242	4.3854083799	4.7304048986	4.020266	4.000087	4.1366810722	4.7848024584	4.242441	4.2418462231	4.1777755259	4.0219673224	4.3155769407	4.229179	4.2429050467	4.2746491521	4.525129	4.068261085	3.943585	3.6079244522	3.9897530132
RAB24	3.95212	3.495212383	4.0362855039	3.4918804892	3.3140275823	3.310286	3.301024654	3.241631	3.6353649554	4.0016759464	3.631738	3.253891	3.2119028795	3.7442552563	3.327098192	4.0238340044	3.985378	3.7257249274	3.556854	3.413105246	3.5646790201	3.725088	3.2712109084	3.199029	3.618819	3.8406961718	3.387694	4.4545359728	3.555032194	3.5355505033	3.5578079324	4.3452045829	3.601404	3.886356	3.6123890341	3.9274406056	3.504745	3.9367158417	4.2221292403	3.4932413674	3.8976722835	3.995206	4.1411770868	3.8220289673	3.811927	3.8383048158	4.301598	4.883632433	3.1202522617
MGAM	3.54491	2.9848082798	3.0032032864	3.5570443821	2.6683748715	2.950737	2.4318474724	2.919142	2.5845549248	3.3795825794	3.163316	3.052454	3.3187342442	3.0472511495	3.2159565039	2.953362811	2.927128	3.2669902225	3.599375	2.548297002	2.8672325647	3.069669	3.1283364352	2.731336	3.126701	3.9055879879	3.798755	3.726312185	3.877469161	2.8656556434	2.9775871637	4.5082818021	2.948095	3.320287	3.8899583129	4.1792004644	3.077434	3.5320821126	2.8669432834	3.5167119421	3.0720088343	3.32541	3.4200421981	3.3062277543	3.035008	2.2774131291	3.842595	3.8514678307	2.1993384327
RNF24	2.022996	2.5112297834	1.9693503783	2.4173617313	1.8322310488	1.685051	2.0442940339	1.311855	2.0879688169	2.6900044798	2.56809	2.077011	1.9959186642	2.271017156	1.8544369044	2.4773549052	2.628016	2.2629540318	2.171599	2.34381075	1.8380818131	2.58597	1.9513874415	2.123963	2.720854	3.2068356045	2.250568	2.97332929	2.6689685517	1.8212093592	2.7213929876	3.3955912277	2.369193	1.826552	2.2353483991	2.4548725133	1.724158	3.7280315875	2.0997301891	3.4537409086	2.7805305815	2.514107	2.1438635086	2.880390277	2.907945	2.6982572826	3.35486	3.3840869452	2.7205425379
ARL15	1.701892	1.3627618021	1.1733744741	1.7896056601	0.7567180378	1.264416	1.2577829642	1.147208	0.9819541027	1.6200085563	0.7685637	1.207891	1.4622211627	1.2028985119	1.4043910511	1.0930045083	0.8980834	1.338639042	1.361129	0.622555489	1.0560697872	1.325247	1.4244999195	1.056007	1.463443	1.7601397181	1.596196	1.5536083889	1.1852427799	1.4094248957	1.4279094924	1.7055419029	1.463976	1.515205	1.5618272687	1.4762347995	1.409349	1.7053596768	1.3367906579	1.6003877301	1.3424268547	1.462667	1.422602288	1.288415116	1.73906	0.5864279603	1.399038	1.2804695702	0.3957763614
PFKFB3	3.804573	3.3767217101	3.4594816317	3.2861015989	3.3185326004	2.97148	2.7273945747	2.627805	4.1424872591	3.6843318322	4.777758	3.30431	3.4893067316	4.3221696159	3.3713670823	4.0585530352	4.106961	3.3857656692	4.115411	3.819136674	3.0783750745	3.646323	3.0774745781	2.688937	3.741453	3.9905231785	3.665459	3.9371375331	4.1573011055	3.4357934737	3.5358104238	5.9688182411	2.614668	3.105571	3.7314445083	5.3849775221	3.209907	3.671915861	3.4262797936	2.7108207034	3.6312139351	3.130351	3.7087219113	5.0276321034	3.146605	3.9897973486	4.299879	4.6233851952	4.0632076385
TCN1	1.234095	1.3090471197	0.7513979309	1.034015527	1.3328696923	0.7570656	0.179210925	0.4550347	0.777727328	1.36641333	0.5669342	0.4788155	1.5782182399	1.9222355826	1.0023067592	0.8130928865	1.264707	0.7744491789	1.235365	0.969083185	0.9536417904	1.90567	1.1663154447	0.6069835	2.124831	2.0478959755	1.53041	1.5196127615	1.339455984	1.2980679039	0.9904280055	1.6415514962	0.3338904	1.456646	1.3399509832	1.9974518112	1.713238	1.0590330845	1.2145174403	0.9064560948	0.951796211	1.072092	0.9329892323	1.4671180187	3.498979	1.6349276495	2.990768	1.756663613	0.7562706163
FCGR1B	4.764563	3.218113991	3.5309949188	3.2117830956	2.8520314985	2.410267	2.9965040443	2.36132	2.5189813481	2.7309951838	3.745734	2.881938	3.1863064705	3.1298086933	2.6681712313	3.4042681086	3.209615	3.2112704281	2.975783	2.700787194	3.1646523213	2.362698	2.6090673758	2.146685	4.349737	3.3669694559	3.113555	3.0851143725	3.8999542613	3.6279441019	3.1939297006	4.8748471827	2.823055	3.729344	2.992273933	5.2524384261	3.555318	3.5957966538	3.0443853792	2.978030942	3.3265521993	4.043772	3.5245052071	3.5810170704	4.277943	3.3399261844	2.578921	3.2017568165	2.4847976733
SERPINA1	2.528933	2.1392297109	2.0374511086	2.1740386542	1.7080848324	2.018825	1.8523236956	1.553118	1.907483358	2.1219321932	2.229826	2.108867	2.0403283429	1.8928228197	1.7449228032	1.9273358989	1.985952	1.8879121805	1.971003	1.799261269	1.5981057356	2.234497	1.7452664067	1.816637	2.536439	2.876557754	2.58191	2.8796227608	2.6566101221	2.2859965958	2.4661052921	3.2780102465	2.174096	2.163548	2.7371697406	2.5403636179	1.943703	2.6614859844	1.6788437371	2.2852775151	2.1376278796	1.868238	2.0615102055	2.3438524603	2.210716	2.3755504415	2.705407	2.903473998	1.6236087437
MCTP1	2.35739	1.9536068893	1.5227877123	2.2242863531	1.2151956384	1.24993	1.1862732652	1.555369	1.157485354	1.6842743751	1.619725	1.966463	1.9873320115	1.5965775182	2.0123035305	1.6553614762	1.646485	1.8254582125	2.061181	1.252456456	1.6489603433	1.715654	1.5930381088	1.368748	1.864348	2.2566661047	2.567852	2.0797485626	1.4338692522	1.3113791458	1.566157813	2.0245437774	1.531737	1.529968	2.213929975	2.1817904508	1.513363	1.6437300234	1.0658036187	1.8603759753	0.7335303683	1.865002	1.8693639218	1.8937411447	2.260632	0.9817796165	2.314113	1.6761322908	0.9394316621
EIF2AK2	1.04214	0.7957318943	1.286291003	0.8862027135	1.2217449618	1.092379	2.1364935929	0.6835011	1.401491166	1.3329625635	0.7776493	1.012846	1.0856676487	0.7968910357	0.8123591156	0.8978830144	1.030869	1.6634379155	0.6610789	0.857606357	0.8699465805	0.946127	0.808458032	1.208731	1.785299	1.0446656106	1.50081	2.2203092985	2.0459143977	2.3829105472	1.2994219788	3.4552483695	1.644078	1.440957	1.5487626054	1.6902963951	1.205654	2.1761507876	1.6820313092	1.3141812233	1.0307270227	2.351298	2.0385743882	1.403958041	1.163799	2.7983728417	2.360203	1.8122699359	1.0134991449
AHCTF1	1.563945	1.799689845	1.9877357844	2.1291612776	2.0110393112	2.238924	1.5687583353	1.781643	1.9607413473	2.1299951491	2.462558	1.949732	2.163489671	2.2784175036	2.1386079785	2.3489249952	2.628799	2.4413431045	2.166702	2.289992507	2.0376649311	2.366038	2.0564236843	2.240644	2.160937	2.6065181424	2.33268	2.8608577759	2.9820954413	2.3998642033	2.5216670602	2.9302738419	2.166577	2.598191	2.1345870638	3.0428541839	2.313329	2.4641697641	1.9857096679	2.3122417501	2.4467555215	2.67247	2.9357025632	2.3814369864	1.912081	2.3534201198	3.396232	2.8037754568	2.3496163016
ATP6V0B	3.451614	3.8402019355	3.9439518603	3.6133076241	3.9965631715	4.11893	3.8846238733	3.651384	3.8642265681	4.3785037203	3.736892	3.708185	3.4717974788	4.0939310742	3.5050006029	3.9048349033	3.969833	3.8598008002	4.085689	3.563170215	3.5500286558	4.208626	4.0296657283	3.751054	3.962161	3.8262459104	3.945109	3.9692161079	4.4578992394	3.6710479941	3.9787254006	5.0159575982	3.555103	4.073034	4.235724681	4.4721074013	4.277839	4.4319271398	4.4693351266	3.8931846255	4.2948762803	3.838178	3.9432412599	3.4979217172	3.67628	3.068326451	4.131649	4.2211455991	3.1303937422
LXN	1.193133	1.8319587819	1.6383560243	1.5367116382	2.0157257689	2.130429	1.876654216	1.834253	2.4494328629	1.7841366342	2.142162	1.588785	1.6970449597	2.4758846485	1.6449539879	1.9193600076	1.580178	2.1487335894	1.912174	2.4351485	1.7816552254	2.606571	2.2344809461	1.910502	1.963084	2.229068383	1.867738	1.9275240838	2.2337041896	1.8238913118	2.7174539643	3.1663865996	1.871278	2.054187	1.9773645675	2.6444769364	1.778699	2.3043571039	2.3149855014	1.8743434203	2.7089862339	2.418079	3.1753960543	1.6197662503	2.345279	2.1915912844	2.273091	1.8020591163	1.9604802125
RAB31	3.15044	3.6776897324	3.5087399491	3.3371005939	3.3610133469	3.251004	3.2205479688	2.425411	3.4144278131	2.7335384159	4.039149	3.400083	3.4271054126	3.8747069836	3.4543372057	3.8461699114	3.667475	3.6041148252	3.818916	3.495979696	3.1817203655	3.70965	3.0601673499	3.305809	4.119795	4.2086179519	4.04012	4.174131297	3.9935303372	3.635073394	3.973592447	4.3371305966	3.325538	3.629822	3.7761146694	4.4378828069	3.177342	4.2211692843	3.418821298	3.2702226753	3.5084991197	4.166035	4.0198964913	4.2379915789	4.426106	3.7975476754	4.630134	4.5109118047	3.583414722
PELI1	1.687647	2.4772719482	2.3351947071	1.9542127306	2.3241059905	2.765126	2.1229702106	2.324731	2.5213031977	2.2644528619	2.812483	2.591945	2.0859232091	3.0961484928	2.7768854988	3.0909964808	3.202815	3.0550163203	2.915369	2.776353616	2.9263595925	3.111004	2.3584763361	1.836332	2.623463	2.9252931979	2.780105	2.7230744285	3.1353395854	2.795642466	2.8876607528	3.5671915109	1.817403	3.191437	2.7711939197	3.466929006	2.684246	2.9419040149	3.1390799862	2.3744131027	3.6491342853	3.376	3.5590393002	3.1328015014	1.916149	3.4390514973	2.93821	3.2376285326	2.5240490039
CANX	1.768533	1.931304109	2.0519367808	2.1270455348	1.8641563783	1.661196	1.5141492085	1.516282	1.8076028921	1.2377786883	2.199292	1.951412	1.9690160925	2.0524274757	1.8578429361	2.0198030537	2.501315	1.9240569889	1.529555	2.11981289	1.9601733536	1.613083	1.5909592121	1.835	2.458361	1.9817112955	2.429196	2.0660026988	2.1954338044	2.3741218667	2.2880278423	2.3498827072	2.217494	2.092666	2.2904387252	2.9220428117	2.018286	2.4136296539	1.8698540626	1.5718938261	1.9906400754	2.301272	1.9813884271	1.9405848965	2.756224	2.6463521071	2.30204	2.1501100893	2.4437605633
LUC7L	2.507898	2.3129306054	2.211918114	2.6647729502	1.6829627661	2.204187	2.0962606763	2.483176	1.9614156084	2.5778928743	2.094264	2.509537	2.5714338022	2.4499613263	2.6638511529	2.6430974057	2.450186	2.6639004253	2.546701	2.013900088	2.3153428642	2.41762	2.4440841427	2.423113	2.332719	2.4102626596	2.673114	2.5589862393	2.3049726879	2.1405938888	1.964493361	2.2201398664	2.461892	2.389758	2.213941301	1.912419114	2.118387	1.7641732215	2.2257979884	2.2594864967	1.8703730416	2.576138	2.5396686763	2.424540082	2.298465	2.1632900571	2.573502	2.5012648595	2.0030437446
PYGL	2.972607	3.5452638432	3.5837538749	3.508518809	4.0293505416	4.259648	3.8985362032	3.492508	4.2308103022	4.4960298971	3.723723	3.137962	3.1266382294	3.5140001695	2.5704717364	3.1231491194	3.046134	3.5668417572	3.213539	3.282842997	3.4464067008	3.766295	3.2902524694	3.291624	4.070538	4.229389683	3.997475	4.3014016713	5.0610027793	4.5244920877	4.5729927864	5.5767760573	3.992502	4.411748	4.5902026225	5.2246381223	4.335954	5.4014890867	4.5465810423	4.7437481188	4.9542289022	3.762538	3.9432321485	3.9151297056	3.591781	2.8646623415	4.117846	4.2665221669	3.357267242
CD72	1.392605	0.6225657056	1.3426356891	0.5624915791	1.3742714615	1.094463	0.8424415035	1.219411	1.6373839405	0.5504808839	1.070831	1.284293	0.7083563853	1.3606959497	1.2059242615	1.9734652727	1.147867	1.2081995268	1.330167	1.537749316	1.8694388551	0.7532605	1.5501529848	1.240488	1.491715	1.1089740511	1.37293	1.0171776963	0.4864357144	0.72233653	0.4666525492	0.7270974388	1.279025	0.9189524	1.1086081739	0.2508265537	0.5605428	0.360372789	0.0284405967	0.8954523795	0.1905801705	1.113276	0.7858738959	1.6682047461	0.6143093	2.160292861	1.226206	0.8471501922	2.3026415019
PBXIP1	2.140463	2.1045087498	2.0629678644	2.1748111547	2.2871834654	2.178103	2.3624064242	2.554349	2.1102474757	2.3888723482	2.137147	2.180476	2.2125890853	1.8051254927	2.0359618532	1.9408132646	2.244839	1.9896769163	2.225359	1.82968958	2.4910379564	2.177182	2.6684395981	2.58357	2.122663	2.4557208806	2.29898	2.075234126	2.8502034453	2.072346659	2.3256018652	2.7319239466	2.706325	2.676269	2.6812580219	2.7592115649	2.655962	3.2175583098	2.3390153572	2.7216121352	2.2999616481	2.120647	1.9558392719	2.1867017778	1.860847	1.7423538676	2.58794	2.0670454255	2.0399971886
PSMD1	2.767299	2.5204796003	2.5189932601	2.7972758934	2.3465540572	2.234709	2.1363746568	2.073031	2.3770059821	2.0235932133	2.685254	2.662087	2.7718813908	2.5011827005	2.7918963727	2.6020681394	2.71847	2.4288774117	2.414586	2.875070696	2.4238367005	2.115415	2.3087645992	2.613095	3.137932	2.7129990822	2.926557	2.6806621675	2.5518653916	2.3512526155	2.6876204233	2.3012221738	2.565569	2.41719	2.6124322074	2.575124105	2.174203	2.6748320865	2.0188668648	2.4554838542	2.1746386224	2.48828	2.4956599138	2.8580875199	2.792338	3.2661833382	2.979867	3.0533401347	3.0476904762
OSGEP	2.182281	1.96987245	2.6050800514	2.4156483577	2.5086472285	2.068432	2.040719778	2.692544	2.1767162815	2.3344527525	2.233505	2.193523	2.4072118304	2.6058753708	2.3639742099	2.6819791593	2.571984	2.7405316536	2.090323	2.598958731	2.3793621448	2.412982	2.8376264747	2.660689	2.042735	1.9450041211	2.159859	2.2087495723	1.9529653143	2.304023063	1.7230529041	1.6200813893	2.158781	1.920557	2.053946239	2.3588042446	2.541378	1.1044621454	2.2763669818	1.1089012636	2.1287863396	2.399444	2.4191328749	1.950246655	1.723352	2.1658667049	2.207278	2.1293949949	2.4274279605
UBE2J1	1.534718	1.813066109	2.1804086521	2.1327738339	2.4578269008	1.991156	2.3027172603	2.161449	1.9391065768	2.4235037569	2.919217	1.968839	1.8792078074	2.3621873413	1.9128313702	2.5946929466	2.493451	2.2850731644	1.852178	1.911572544	1.9642970168	2.142585	2.1719298656	2.157205	2.215523	2.6079886677	1.643208	2.8062287968	2.6856881764	2.1214491982	1.9227814782	3.5794366695	2.403966	2.602029	1.6517650221	3.0243390999	2.059353	1.6422330318	2.7777460441	2.1060050343	2.3264392845	2.841581	2.655174139	2.1246511782	1.965826	2.5945768724	2.371728	2.8557284381	2.3028481769
MS4A6A	2.496086	3.0335648013	3.5312965381	2.35384865	2.9793718862	2.252946	2.2920934106	2.264838	2.7337044972	2.2306003867	2.71999	2.54865	2.4012252724	3.2250880426	2.4319861703	3.2215255463	3.302425	3.0197017503	2.667495	2.805018861	2.8620292392	2.691318	2.312156379	2.219022	3.222448	2.4364491467	2.890267	3.0113291922	3.0193520874	3.2820361653	3.2962884294	3.6854228763	2.948236	3.132483	2.9123839828	4.1175805601	3.458138	2.8467425036	2.7180036773	2.6080384024	3.035086242	2.687807	3.3816187166	3.0538463759	4.402212	3.2164179315	2.910893	3.2550135215	3.0812120769
JMJD1C	0.8370047	1.1722696255	1.6141196492	0.8435967233	1.5848056943	1.512159	1.3028980516	1.469396	1.9483008976	1.3530736274	1.806961	1.151716	1.108483912	1.5970535495	1.4156325703	1.7343300245	2.013215	1.7989599007	1.518963	1.979250951	1.7184496528	1.596882	1.4840109454	1.411198	1.646947	1.8606231675	1.52956	1.8396260389	2.3180024279	2.1886557714	2.1719878448	2.686107039	1.550168	2.051733	1.4269265609	3.0513316002	1.712113	2.1983440663	2.1423498691	1.7699969745	2.3501314328	2.260246	2.3864210408	2.0291059759	1.46449	2.1079195434	2.025057	1.914509766	2.1462191121
HTATIP2	1.62539	2.1018060125	2.189959986	1.4758497136	1.8565989239	2.118899	2.1867976488	1.48358	2.1315045422	2.0014801277	1.855077	2.100132	1.5411684097	2.2530429029	1.5736625685	2.0494901146	1.861589	2.3530897535	1.946514	2.18448126	1.8539175809	2.398192	1.8860405666	1.844346	2.038232	2.0339599269	1.911366	2.4298493894	2.166639113	2.0315806422	2.3184783543	2.7343756097	1.640428	2.144828	1.9747949527	2.8544753948	1.735967	2.466666288	2.1686135821	1.5044390545	2.4811909061	2.289861	2.2381212717	2.0210421714	2.034755	1.8489240994	2.661735	2.7067241824	1.9728426272
CYB5R4	1.411935	1.8997358906	2.0329342444	1.3118062539	2.2082015059	2.453292	2.0805068148	1.292063	2.3290415708	1.9775492218	1.941823	1.880978	1.0720492246	2.1094571446	1.306287664	1.8883288763	1.534258	2.2986582487	1.64484	1.695196841	1.7032878887	2.124563	1.3356470266	1.372941	1.812965	1.8402368836	1.685643	1.8300606548	2.7343746354	2.4482739327	2.5433193888	3.0196721363	1.912711	2.471874	1.8984068019	2.9584564246	2.231777	3.0666586896	2.5603297458	1.9210820218	2.7702000795	1.985534	2.4236803213	2.0083550768	1.628948	1.882170699	1.879367	1.7098998232	1.6405837629
DPH3	2.068224	2.0803857821	1.8900845161	2.0041640707	1.7692408819	2.151557	1.8970645174	1.678127	1.8128802537	2.1579355104	1.995918	2.111652	1.7741084516	2.4607185331	2.371506164	2.4095758653	2.153779	2.1077693046	2.620805	2.087780346	1.9756679396	2.208495	2.0072341784	1.775479	2.06463	2.3879882863	2.132467	1.9184126773	1.9959377725	1.6337914322	2.1198759056	2.1125824348	1.880096	2.517799	1.9910755407	2.5176121805	1.848421	2.5570830521	2.3897443291	1.7905486487	2.283267648	2.313558	2.426664843	2.0031062561	2.321131	1.9696678805	2.544398	2.1627750604	1.9340677709
WDFY3	1.936374	1.3516643079	1.1352645839	1.8901758147	0.5056796271	0.9053468	0.5981310146	0.9842529	0.4519718255	1.3423214506	1.176026	1.393819	1.4910846661	1.1696095864	1.4544871451	1.119107916	1.021301	1.2474385903	1.747525	0.74533563	0.9474451205	1.282106	1.3586214972	0.9884615	1.494447	1.8578942755	1.959811	1.9461922883	0.9961960041	0.7002730101	1.0948691466	1.8348424396	1.216708	1.240946	1.3770638417	1.1275071204	0.855645	1.1652516876	0.5646355923	1.488104914	0.2865378331	1.570714	1.4877768051	1.1699551925	1.367764	0.6177352725	1.636528	1.4738985615	0.5671941848
GNB4	1.451864	1.1882747722	0.8424212354	1.3609119087	1.9128664307	2.012669	2.3017327336	1.73532	1.7483242058	2.8745252004	0.7348089	1.398026	1.107360439	1.123958967	1.1055213211	0.909161705	0.90841	1.035881603	1.202525	0.733964336	1.0501884997	1.295544	1.1783757262	1.170248	1.363718	1.5559767002	1.421623	1.8028301685	1.9710204059	1.9614397275	1.8737817173	3.2484981041	1.908415	1.770461	1.8051258492	1.7664965682	2.532064	2.7460498936	2.4624972765	2.7311695829	2.387311048	1.903005	1.7095578754	1.2328986358	2.062978	1.1165737658	1.699349	1.7107797785	0.8146586396
UBE2S	1.56831	1.2457518595	0.7278788877	1.6190476902	0.1133763787	0.95845	0.7229016902	0.9809498	-0.0461338878	0.8904748628	0.5396462	1.323197	1.3145487137	1.0783481935	1.2164681851	1.0594198696	0.8267826	1.1841180986	1.380704	0.44856336	0.684927299	0.9423978	1.0571421376	0.8280276	1.113597	1.7886712523	1.761713	1.448139621	0.5661994732	0.545300976	0.9126989777	0.9518523258	0.9569843	1.18584	1.3889566482	0.7686938226	0.6724403	0.7438280785	0.3202343294	1.0247194548	0.2040344615	1.21528	1.2596654074	0.9665941438	1.355316	-0.0828435308	1.464905	1.0901692382	0.172666919
ALPK1	1.346941	1.0859851835	1.423971768	1.0768122094	1.0934101129	1.111805	0.756954781	0.6131084	1.0609977956	1.8916977542	1.55276	0.9398265	1.1001441114	1.2471374422	1.0295711383	1.5222836969	1.644763	1.6403307584	1.050513	1.110629137	1.0614045625	1.454633	0.9266386401	1.285983	1.810899	1.5805557069	1.391008	2.0989068117	2.1177699472	1.5471715299	1.3905213256	2.4885983598	1.090426	1.859242	1.430194568	2.1496244765	0.6759279	1.8518226474	1.2189481825	1.250251428	1.225152811	2.087402	2.1415419211	2.1896777279	1.314782	2.1681474292	2.157131	2.3289838537	1.0380754269
LPGAT1	3.15261	2.9398293991	2.5108248429	3.0332246962	1.938461428	2.654144	2.1140220119	2.379526	2.3661811146	2.7048783085	2.536863	2.950155	2.8360913342	2.8141023303	2.8807717905	2.7454319959	2.612265	2.8487342357	3.060351	2.250949962	2.5797356773	2.736167	2.6940620506	2.412254	2.653152	3.3120526784	3.191081	3.2479830863	2.7274229346	2.3567469286	2.4772240368	2.8419471305	2.741107	2.764239	2.9588372347	2.6186608455	2.591274	2.7351281753	2.1636710325	2.7554366516	2.0605827312	2.831359	3.0222636232	2.8086141594	2.836487	2.633786135	3.118103	2.7261054226	2.481868477
LILRA5	1.94752	1.0616086025	1.7906557891	1.371072938	1.1747874874	1.439734	1.0457321751	0.2233554	1.2631300931	1.1466815564	1.416589	1.443779	1.0028813294	1.8345725822	1.2296103639	1.2822585124	1.489116	1.3159925669	1.975362	1.167309908	0.5077492363	1.766678	0.9389245966	0.8494023	1.937762	1.2940479881	2.172634	2.8168129615	0.2462806689	0.8088190841	1.8217772928	2.8003452421	1.289006	1.377659	1.7427800073	2.2182510122	1.502382	1.430114421	1.4118659765	0.7714803727	1.503901506	1.791282	1.4018490094	0.0671254277	2.899555	1.766149147	2.373186	2.8151737112	0.9761082253
ST6GALNAC6	1.438594	1.5599630013	1.4566978976	1.6194991567	1.0284596197	1.044544	1.3783326978	1.435752	0.7733284831	1.0347203804	1.523591	1.480056	1.8153204841	1.4042287105	1.7205682511	1.4966483603	1.655991	1.570306272	1.615067	1.362488125	1.3172037687	1.389159	1.1395745585	1.311262	1.25882	1.4543639273	0.6617085	0.7158401669	0.8941511835	0.6266060841	0.6363245729	0.3891021611	0.9709021	0.5971111	0.8643428966	0.1344592443	0.7450854	0.8127491417	0.3819201553	0.7968905452	0.684772058	0.9412781	0.8947899797	1.3424035014	1.105528	1.2857236978	1.03835	1.3723633082	1.5043564843
CD58	0.9705799	1.7005452598	1.8938567088	0.8826281127	1.7290941784	2.098517	1.6937446059	1.550791	2.586083029	1.772534448	1.454516	1.091471	0.750106757	1.9825420307	1.0369468437	1.9077167411	1.59593	1.4538435846	1.574172	1.960059311	1.6517296504	1.941558	1.415251222	1.044569	1.586132	2.0867455869	1.368239	1.8441328354	2.0918739836	2.4725550562	2.5335756937	3.0187413005	1.744328	2.473957	1.5487471853	3.0895330314	1.894328	2.87771066	2.7045424035	2.8097704425	3.2677915782	1.885442	2.6385014339	1.5473808917	1.773533	2.0924504701	1.788931	2.029952771	1.9690092989
BCL6	2.850359	3.0843011274	3.1756876915	2.8268702207	2.5935335148	2.561081	2.2131975377	2.173537	2.7327079227	3.432195267	3.201032	2.707467	2.3437940056	2.7706264611	2.4411150691	2.9614181499	2.947576	2.9516181312	2.959784	2.836491982	2.6871004086	3.22529	2.6146804478	2.381893	3.187259	3.8244557736	3.227119	4.3771603212	2.9992497971	2.7985856708	2.6652627516	4.8160705316	2.600662	2.931668	3.0308631279	3.4899733752	2.880513	3.0677113483	2.9183736653	2.9588583892	2.7774190232	3.703582	3.6188896905	3.0284470462	2.975133	3.3872040596	3.746643	4.3798566779	2.9138792648
TLR4	2.152418	2.407134393	2.4837035764	1.9631208689	2.2696660376	2.358257	2.085544809	1.377564	1.8692157908	2.3135188871	2.27679	2.389872	1.8795622457	2.755142025	1.7374574439	2.4226207686	2.342955	3.2262294383	2.507825	2.302396494	2.0021274329	2.364586	1.6407604254	1.740725	2.461015	2.6459878067	2.330487	2.5399270993	2.7994490589	3.2253133997	2.570661726	3.7056806995	1.873137	2.472005	2.467258768	3.140553013	2.50445	3.0344993691	2.2268384865	2.2261987698	2.5216951876	2.760929	2.9070222985	3.0538482633	2.390284	2.9152447686	2.92771	2.7286383332	1.7865643899
ILK	3.798053	3.8344112523	3.6501622255	3.9144245175	3.9965402483	3.956367	3.9624781647	3.834421	3.7066442338	3.9050288035	3.490319	3.699721	4.1188641695	3.6546126961	3.4554207259	3.4592552204	3.239844	3.4267730375	3.589354	3.353197449	3.7039174271	3.642721	3.8489424963	3.825546	4.034985	3.9403109019	4.140506	3.7127315211	4.1716955078	3.9013844917	4.1734833023	4.0592547513	3.874834	3.85703	4.5091393017	4.0993704523	3.956551	4.405389581	3.7466559994	4.2989299417	4.0968779395	3.396907	3.3612081361	3.6098947807	4.085196	2.9608846241	3.891157	3.4799518885	3.1530728824
TOR1B	2.940302	2.8162227226	2.9695645101	2.4675161739	2.6311550112	2.612888	2.7196460214	2.505003	2.8764409923	2.3324651857	2.602643	2.750027	2.7344202571	3.0335091522	2.8078691925	3.0249886738	3.163046	3.0894323636	2.959499	3.196228472	2.5257658966	2.854123	2.7467465568	2.29384	2.994427	2.8211316866	2.72016	2.8813088885	2.6879206782	2.8613682596	2.6838434652	3.1154077251	2.847827	2.671514	2.5835653814	2.7076970454	2.432726	2.6172660775	2.6736276382	2.2403019488	2.7033966324	3.520024	3.4815802076	3.4536743808	3.147302	4.5333018862	3.599083	3.3070148847	3.1241370996
CHSY1	2.589599	3.102414074	2.5322324722	2.61779408	3.1100226885	3.279416	3.3839283503	2.961546	3.3981966397	3.2102230603	3.56296	2.890098	2.4831693359	3.4090465581	2.6486368038	3.2102952626	3.124221	3.0630559313	2.942863	2.958488258	2.9201925089	3.642505	3.0436777055	2.859664	3.316995	3.3818886476	3.065329	3.2656785581	3.4926965543	3.6761481168	3.8753326076	5.0937004572	3.459331	3.371254	3.1028696066	4.463257615	2.99133	4.1574528562	4.130766875	3.173907653	3.490952552	3.30323	3.7001583887	3.2842625811	2.984079	2.9647086931	3.636291	3.0202114908	3.0354845727
C3orf62	-0.5595896	-0.3536997739	-0.1533847435	-0.2285695084	-0.3173235898	-0.1972978	-0.0965358847	-0.5566869	-0.6703229777	0.5906932735	-0.09531227	-0.1744099	-0.4950029654	-0.3540969927	-0.1611601567	-0.0458986827	-0.274988	-0.0029718305	0.1642326	-0.826735241	-0.3488635501	0.3339129	-0.3079684336	-0.225329	-0.1647999	0.3344256401	0.06921355	0.6937576925	0.5714889511	-0.3404486585	-0.2418817121	1.5415721137	-0.5647851	-0.06161017	0.1829774628	0.4170308491	-0.2546429	0.568104668	0.0016363924	0.1364151562	0.2439731456	0.4384829	0.4546831531	-0.1708437592	-0.1442953	-0.5064363629	0.5799869	1.0122288709	-0.5605241035
CLEC4A	2.679332	3.3346456598	3.4327003389	2.8654980887	3.1790400035	3.226535	2.9330112074	2.699022	3.26763273	3.1019226846	3.36377	3.132066	2.2228457894	3.5299358697	3.1715081407	3.8627505296	3.384356	3.2936127699	3.156097	3.270188058	3.1452825415	3.72714	2.6952491566	2.554159	3.152444	3.2643305171	3.185319	3.7341975647	3.265783065	3.4542790063	3.4869300733	3.6955976683	3.2555	3.596078	3.0848443558	4.2628388893	3.505555	3.5571842712	4.6492437618	3.209897579	3.5706586258	3.912287	4.2922531882	3.3495279279	3.978368	3.7882662305	3.621403	3.9262891117	3.21008153
CLEC5A	1.77152	1.5724000147	0.8017199442	2.1384783711	0.7692037538	1.520629	1.1011298116	0.7279488	0.5111880457	1.7631905088	1.542484	1.538642	1.441548703	1.2441031871	2.034144941	1.4150772386	1.583467	1.1428959192	1.650263	0.682072417	1.1779756401	1.439304	1.346652118	1.017966	1.464248	1.914587979	1.649894	1.7316179204	0.7477052986	0.8595731537	1.1092201972	1.5183458526	0.8731153	1.012924	1.5065060438	3.0345360812	1.52587	0.8151594602	0.772932311	1.1010848751	0.2223775309	1.342243	1.3086321245	1.4525256667	1.568274	0.2716097274	1.601449	1.6676355476	0.2249969273
STK3	0.1848101	0.1360250333	0.2413250056	0.0722339934	0.0874620548	0.09802007	-0.1971293629	-0.1831332	-0.0102117625	-0.0261560696	0.5511766	0.03945498	-0.3155023222	0.2257532435	0.2192539513	0.4394603735	0.2573489	0.2915592362	0.230421	0.002653001	0.165177817	0.006371473	-0.0448488697	-0.001756367	0.7636099	0.5400829211	0.554785	0.489919044	0.5758284114	0.6519479167	0.5816864229	2.1834853547	0.7180203	0.7293085	0.3461873655	1.5190322365	0.156948	0.9979832586	0.4043522259	0.6377878927	0.3703252609	1.161348	0.9734786039	0.6617389423	1.079907	0.4590534918	0.8077532	0.4955878973	0.2909716987
TREM1	2.72314	3.773631314	3.5300847563	3.4753269522	3.3632064084	3.744257	3.1713279145	3.023364	3.60052038	3.8721155165	3.151911	3.294259	3.3715315859	3.7269184342	3.3504600128	3.8641394245	3.792959	3.650534427	4.06327	3.278095012	3.0994457735	3.976165	3.2256353498	3.137708	3.353606	3.9962840912	3.841061	4.2245058548	3.4060033275	3.2528321454	3.5191033155	5.2714465192	3.428683	3.669631	3.6638549299	4.5338308181	3.964888	3.7987453417	4.1295145767	2.7178480776	3.7445696907	4.281251	4.1870287593	3.1021577021	3.373541	2.8549392253	4.809318	3.9668745338	3.2822918366
SPIB	1.036864	0.5360029307	0.7860502034	0.6351707335	1.1316592671	0.52269	1.0029807106	1.224469	1.6964232706	0.6519561186	0.5617393	0.9950388	0.7178453256	0.5944932744	0.6136280044	0.444398006	0.3500527	0.3959730237	0.6015234	0.719579906	1.2863109367	0.5019228	0.9810914982	0.6828832	0.5067565	0.790540725	0.6431044	0.5433641447	0.5897949484	0.4911995436	0.8227570595	0.3353748285	1.084185	0.896283	0.8156373425	0.0183673965	0.8453631	0.8241614524	-0.2527686087	1.3060673144	0.1349755319	0.08869788	0.2895392318	0.7795727654	0.1124933	2.0479891601	0.2776285	0.1407435422	2.5085348003
STAU1	3.284407	3.104970943	3.2460109934	3.4702518218	3.0446214335	3.039987	3.032704358	2.862143	3.1694184968	2.7255803246	3.465166	3.411671	3.2698890654	3.567279601	3.3093484683	3.4823171484	3.680706	3.4403712853	3.211332	3.457498303	3.0458980707	3.198024	3.0644911554	3.274759	4.059268	3.7299098112	4.171193	3.9700934617	3.7177840891	3.5921377671	3.4966758084	3.6017065634	3.13552	3.38858	4.0423783464	3.9308866361	3.156914	3.4353928436	3.4472897828	3.3188833697	3.3234572908	4.048488	3.8518323919	4.516764228	3.76384	3.8482129788	4.06128	4.1814416424	3.7792647313
ACTR2	2.05747	1.9967679668	2.3203490077	2.238076657	2.4299562573	2.33616	2.1354214934	1.695409	2.0064273139	1.5198295312	2.628613	2.421356	2.3955103964	2.3378859529	1.8780025205	1.9436410544	2.472687	2.2793807703	2.181709	2.211656615	2.1920404371	2.050722	1.9068174138	2.088841	2.507077	2.4257442695	2.546843	2.3936228811	2.8306700022	2.7692123174	2.5976099736	2.9191032286	2.08094	2.396824	2.4901789824	2.8839131263	2.505598	2.5412938467	2.2779837391	2.0557570185	2.199249275	2.367516	2.3584647511	2.3279534283	2.353979	2.6117956408	2.637324	2.658603829	2.2829418952
SNX27	1.603762	1.5721235089	2.4666806256	1.8931308843	1.8374635646	1.938335	1.6995497893	1.514513	1.9074743687	1.9781101155	2.2873	2.255054	2.1671186509	2.5845754422	1.9752700857	2.4093769598	2.422605	2.4234079583	2.156995	2.151136048	1.9458416815	2.452179	1.9247568004	2.151145	2.912475	2.0396469713	2.674681	2.7598015891	2.7180635876	2.4184489202	1.8548282185	2.6556946359	1.357178	2.031854	2.5012130797	2.8331054524	2.523118	1.7349531323	2.2143693333	1.1738896227	2.0282461277	2.620327	2.8179419143	2.3282333682	2.043668	2.4136119821	2.649213	3.0554954957	2.0665431784
LYSMD1	2.538324	1.8935613475	1.6001133834	2.3493513649	1.2375998579	1.426188	1.5075889609	1.846362	1.1573167598	1.8455608088	1.521076	1.938337	2.1312878584	1.9426198462	2.2952978674	1.7520476835	1.680468	2.055869666	2.289381	1.41677112	1.7086297062	1.705196	1.9724388762	1.754784	1.845992	2.3915261272	2.44742	2.2438454318	1.6274585708	1.615285176	1.8249436243	1.9010095534	1.882311	1.737516	2.2928497591	1.7735703223	1.563505	1.638072323	1.471557039	1.8174504646	1.064823742	2.193246	1.9361805289	1.9968303845	1.971576	1.1598254428	2.112291	2.0060359018	1.2507281028
SLC11A1	1.731121	1.5502030901	1.9111754901	2.0301724418	1.0597431315	1.452841	0.9016585632	1.136393	1.38556653	1.8192742541	1.922222	1.77242	1.7209754115	2.0021792135	1.3875747728	2.0354235637	1.788629	2.0512343693	2.06509	1.464917101	1.3358052089	2.05566	1.3980254213	1.413253	2.351949	2.4867584026	2.511004	3.0146296122	2.1968136273	1.9434279642	1.518303793	3.3689261177	1.294495	2.086311	2.2911523942	2.5454074495	2.285163	1.8249805676	2.0808635883	1.2456488549	1.960513549	2.421438	2.4610388737	2.1834116412	1.266245	1.321458157	2.860736	2.9921256245	1.1499979214
TTC1	3.185472	3.0446659383	2.925105867	2.9923784409	2.7299818326	2.575984	2.5904021116	2.426538	2.6265123529	2.3133098489	3.169289	3.268868	2.9927107701	3.1010364512	3.1874595701	3.1737423859	3.26124	3.0700482751	3.003918	3.390506487	2.7508335589	2.637753	2.826758456	2.910079	3.160405	2.9059421533	3.246889	3.0803852524	2.9387274262	2.7157037692	2.7465960283	2.6985084919	2.863541	2.690227	2.9125601234	2.8706496873	2.683677	2.6139077131	2.5867097586	2.4878255862	2.4474194722	3.192091	3.0905259015	3.3212873459	3.198916	3.4654851922	3.480596	3.3754779477	3.4316591619
SERINC3	3.291896	3.2036198917	3.085415177	3.5423873151	3.2882119252	3.320014	3.2315065933	3.346436	3.6426632506	3.424803385	3.142233	3.279694	3.4473719476	3.2882784452	3.1625304714	3.0235334402	3.02964	3.3312774888	3.512064	3.122023869	2.931838283	3.485179	3.3589119585	3.322589	3.462946	3.4245261551	3.694689	3.6819005432	3.9436146634	3.5509690654	3.4966582258	4.3386678017	3.355328	3.783228	3.6712900305	4.0994895363	3.7431	3.8326733264	3.671813212	3.6981930337	3.5049109706	3.451892	3.2620886333	3.1630722907	3.178328	3.0139056392	3.668265	3.6322850595	2.8254924614
GPR160	2.071529	2.0971857044	2.1985039995	1.681785429	1.7580185306	2.307543	1.5628968502	1.890389	2.6539110898	1.9216260961	1.445321	2.101781	1.6385330658	2.5039222734	2.1673855951	2.3718407172	2.451964	1.868516203	2.491528	2.195787957	2.1938335659	2.42868	2.3394857002	1.489986	1.506954	2.3289538831	2.148726	1.7521272283	2.1064684714	2.6541450219	2.7416263719	3.4189861375	2.061915	2.36082	1.9200372115	3.60673847	2.273699	2.9763035096	3.0447115759	2.2423817991	3.6043465741	3.38612	3.2365984538	2.5946349341	2.441557	1.7458885683	2.834576	1.6632263435	2.3225847176
TMEM55A	0.905868	1.4738598409	1.7103058548	1.3710783214	1.328205275	1.905552	1.0617699784	1.55341	2.2966741971	1.7024357512	1.702085	1.44204	1.097612321	2.3326613601	1.9210352885	2.3563055084	2.171614	1.7953607629	1.957722	2.349237492	1.7363403237	2.359465	1.8477102479	1.108024	1.725712	2.5292672807	1.557212	1.7701725536	1.7735617535	2.2156386841	2.4365108513	3.3072809482	1.616459	2.322752	1.3628056382	3.074315756	1.923791	3.0383840334	2.9958571784	2.444479338	3.0456681205	3.102503	3.4360765459	2.9169358657	2.840985	2.3331591865	2.29205	2.0987573328	1.962679878
CLIC3	0.9511513	2.0647495921	1.1900271262	1.5100627793	1.2630822111	1.199722	0.6998143774	1.676498	1.4102290782	0.404535763	0.5892723	2.07246	1.7707161335	1.9714213428	1.3149796247	1.3753133194	1.428001	0.4482916858	1.074008	2.1366211	0.6398014156	1.607547	0.2510098508	0.8708446	1.858847	1.5634787785	0.5297001	0.6618502367	0.6363394349	1.4377800586	0.9477714084	0.000994908	1.676201	1.227956	0.8302994921	0.2164236536	1.047442	0.6765132929	0.6755737643	0.7910273415	2.8383816358	0.5595057	0.0876590717	0.7460748757	0.02939558	1.7894852556	0.2167509	0.7482735675	1.0422152814
SHOC2	3.123771	3.2333698482	3.2112707591	3.0603571033	3.8651213759	4.028537	3.6743008649	3.437466	3.7331113728	3.9315588498	3.178857	3.111799	2.8965283287	3.221465807	2.8748743307	3.1148426851	2.817561	3.4117463264	3.195605	3.159166822	3.4305971001	3.248769	3.2262349877	3.267303	3.442837	3.5042878162	3.099962	3.5225146231	4.2719619018	4.2218466049	4.2170648143	4.5797550811	3.661232	4.147187	3.7572737954	4.0847927935	3.63754	4.577632962	4.4255503135	4.1488058262	4.4889292818	3.472668	3.7419081438	3.5193108229	3.167452	3.1230994733	3.311952	3.3277756635	2.9244101615
CITED4	0.7513787	0.6150431456	0.1297479048	0.7559126855	0.3158018211	0.2037483	-0.1841485367	-0.1435179	0.0273906248	0.3558502191	0.5799476	0.360867	0.8112909799	0.2668476518	0.6033989433	0.5749938701	0.2672455	-0.0146824422	0.5370486	0.567885368	0.4197399519	0.2205013	0.4063764632	0.6978135	0.863109	0.8438392406	0.6623443	0.502746993	0.5066114505	-0.2903325451	0.4209992609	0.3477191642	0.4515022	0.4465967	0.6368901024	0.135518386	-0.02865884	1.2101862923	0.0944990505	1.0284349979	0.5133948439	0.5683324	0.1171350546	0.9611163247	1.30943	0.6741667882	0.7533671	0.4048649338	0.568798543
CASP8	1.058044	1.3239450832	1.2329061834	1.0010003524	1.3995089419	1.570564	1.0131019206	1.313727	1.5177857086	1.58242245	1.099311	1.21282	0.9153304645	1.3832680411	1.0083511305	1.0948328523	1.271524	1.8339454933	1.191147	1.340605221	1.2724888714	1.641795	1.153842004	1.012375	1.211949	1.5079142476	1.168143	1.4014361799	1.1390047699	1.3601960963	1.5244701423	2.2839174401	1.03444	1.432955	1.0066104517	1.6274749744	1.477856	1.4306806395	1.6638039134	1.3323624566	1.7092211076	1.634669	1.8380525106	0.7875902402	0.9751008	1.4098302866	1.103946	1.381416789	1.4911405163
RNF20	2.287747	2.2066075688	2.6350088952	2.6872951607	3.0395977555	2.733779	2.5890058393	2.530117	2.9347484279	2.2781310286	2.908434	2.581152	2.67629314	2.5741973894	2.2699994274	2.252222124	2.193943	2.3371700026	1.943255	2.729046873	2.7481527931	2.341871	2.6709202701	3.049767	3.422535	2.4705727657	2.986423	3.1559285171	3.6009005057	3.4314168768	3.1765106676	3.1646434125	3.015636	2.777456	3.322494568	3.5052274189	2.894391	3.3374660139	2.9166498764	2.7614231361	3.1442437363	2.750298	2.710907317	2.6558039177	2.383736	2.9767283893	3.103195	2.7951888502	2.898708545
PJA2	1.668281	2.3824781759	2.646679966	2.3562147583	2.9413952994	3.017347	2.7151371086	2.588519	3.2260032731	2.5640900793	1.771558	2.385806	1.8792738803	2.6342571333	2.54861014	2.68344773	2.820147	2.4293189996	2.049649	2.693549031	2.8617103465	2.622024	1.8933240122	2.512423	2.841583	3.2077800819	2.460862	3.0268533454	3.3411606687	3.3842924899	3.623464203	4.051960139	3.334677	3.532404	2.7327828892	3.8810531061	2.817389	3.7569052883	3.6496671432	3.3754506999	3.5281340937	3.280198	3.2494015015	2.0958705585	2.775311	3.0765487441	3.534667	2.8912741577	3.0012479158
RAF1	2.053836	2.7361751174	2.7856589682	2.3711251681	2.9243940613	3.059077	2.6068680971	2.57683	3.5249293885	3.3916293863	2.979749	2.76304	2.1908885994	2.9274979381	2.5563204777	3.0082093156	3.092526	2.8529352145	2.884198	3.251163742	2.5683046951	3.260564	2.6286463805	2.552156	2.890879	3.278427924	2.574151	3.2935195235	3.427454585	2.7508306311	3.2384056451	3.8113738963	2.922629	3.010504	2.8617322552	3.2625380888	3.141838	3.4883396	3.403665253	2.6601390371	3.3721898771	3.149035	3.2521997775	3.0973014179	2.637993	3.3547458931	3.50861	3.4644020931	3.0362585074
FBXO38	2.12231	1.9979931768	2.1390232032	2.0621996296	2.69942727	2.646013	2.5935524083	2.44647	2.649824435	2.7288463582	1.975379	1.995622	2.0060024458	1.9488647514	1.8340937198	1.724179267	1.538701	2.0494989411	1.861285	1.626723462	2.2386569872	2.416151	2.3241814269	2.208883	2.295347	2.4308618979	2.390726	2.2675887857	3.0858197349	2.9205565465	2.629184927	3.1755243575	2.692903	2.78624	2.7572132757	3.0298574083	2.96233	2.7288908885	2.9144982569	2.4990331082	2.7731638643	1.850293	1.9664897559	1.7704423842	1.889958	1.5814291129	1.990003	1.8638974234	1.4273283645
HIPK3	1.751387	1.3432577994	0.958101249	1.5687857354	0.6513227386	0.9799889	0.5357867494	1.025177	0.9409668313	1.1069844084	1.153066	1.271279	1.5038576243	1.3006035415	1.4373056097	1.2302480077	1.051968	1.511944214	1.466704	0.913402749	1.1775378674	1.224976	1.4893434027	0.9771502	1.222317	1.7347465022	1.751349	1.6487465999	1.3730280824	0.9498218566	1.0850127297	1.8068344161	0.8700583	1.218976	1.4528698966	2.1639829846	1.059706	0.9197209852	0.5632734685	1.38518773	0.7040458658	1.365129	1.3923236672	1.4101325475	1.347058	0.6347059579	1.361629	1.1879031765	0.9339898304
ARID3A	1.111055	0.9823632779	1.0953817763	1.2073032973	0.8429819186	1.083834	0.8790116256	0.5544564	0.8099904901	1.1510823824	1.318757	1.411165	1.1320982031	1.3321016233	1.0332788628	1.3663802026	1.398819	1.3429851932	1.460204	1.154983457	0.8768458275	1.246023	0.8657192622	1.014165	1.515458	1.7991154045	1.840258	2.1301213861	2.2805694061	0.8986430629	1.355747718	2.4019728711	0.9200105	1.279207	1.7755161324	1.8887494621	0.7545198	2.6976728386	1.0830501155	1.9314948748	0.921482537	1.667678	1.5627626919	1.5547069838	1.806897	1.3159868523	2.514527	2.2848235666	1.1917238165
LRP10	2.526148	2.8429003854	2.2936434843	2.8986900348	3.0925626077	2.927403	2.6366341438	2.348398	3.5880579249	2.9241194552	2.707793	2.555674	2.574628681	2.5587184336	2.0592809191	2.1790402659	2.346992	2.0113999281	2.555345	2.863415144	2.4582752315	2.856275	2.482724164	2.584133	3.926761	3.6089590642	3.070063	2.9612272658	3.5966558616	3.0290447091	3.6282598885	3.9685844527	2.911107	2.982702	3.6331438822	3.2516322923	3.007646	4.3482214017	3.1737997731	3.6945322675	4.1476799741	2.368221	2.3778528659	3.1380548235	2.532719	3.1311427982	3.245018	2.9585135018	3.1398131087
SPTLC2	1.927218	1.503692377	1.4894060979	1.7419760628	1.4445093185	1.24503	1.1744628927	1.529527	1.0933286552	1.4961224527	1.82646	1.722855	1.940504872	1.5313061657	1.7394137845	1.4852300885	1.791681	1.8591644164	1.742432	1.502356875	1.4689793553	1.612753	1.7721592783	1.554886	1.870344	1.8456356876	2.146307	1.966718761	2.0596091247	1.985905983	1.4688465664	2.0908486087	1.465002	1.668557	2.0925057281	2.7080885367	1.557339	1.4887607561	1.1994056026	1.3998912142	1.3879328891	1.785634	1.7314027119	1.8452538264	1.937713	2.5712070279	2.068576	2.061037547	1.7708124754
HEBP2	0.8763409	1.7896449853	1.9307335595	1.3099630224	2.341795665	2.476541	2.2376766854	2.076518	2.2940576908	2.342961252	1.489814	1.326353	1.0517158032	1.7648816602	1.1455323309	1.5302568046	1.100105	1.236903178	1.391712	1.559386882	1.8922921954	2.165211	1.8655405376	1.587666	1.920322	1.9218811124	1.726137	2.223032313	2.3311166546	2.5618946473	2.5907677852	3.0688241664	2.228428	2.505978	2.0633111703	2.9367460356	2.526773	2.739862935	3.0003481105	2.2351640154	2.8316518829	1.706664	1.8044415442	1.2597282785	1.660941	0.5721651172	2.036373	1.679167785	1.7772046186
FEZ2	0.632263	1.2192963861	0.9799889517	0.4387166292	0.757816853	1.095273	0.9180470885	0.5918467	1.2159801802	0.5966603699	0.9027347	0.9533567	0.4628909244	1.1261889684	0.8436619731	0.9358950559	1.069302	1.0795092404	0.7832281	1.610573743	0.863418183	0.9155702	0.6770539034	0.5522954	1.427945	0.9645747499	0.8527526	1.1095238564	1.07911569	1.2537755268	1.6212247625	1.6123527035	1.450806	1.151322	0.9786488778	1.4523056909	1.109734	1.5502432442	1.1235135466	1.1446950297	1.4285936784	1.4215	1.3825674801	1.1265300069	1.836131	1.5020757562	1.030968	1.1628001086	1.5658236947
FGL2	4.566424	3.696126863	4.3137908723	3.960268288	3.7932912337	3.884858	3.7132798997	3.345115	4.2607502391	3.4391958681	4.055743	3.974965	3.764236475	4.2752515185	3.7949258276	4.1318039434	4.225464	4.3506297313	3.787524	4.112784295	3.9313667445	4.027192	3.8855236846	3.639058	5.136746	4.5215803239	4.832394	5.3352992799	4.4869351481	4.3895909559	4.5329820124	4.680227877	4.144098	4.625073	4.4444707901	4.6462342852	4.218537	4.8062449582	4.4196227099	4.2615479965	4.2181220903	4.807677	4.8905272187	4.4717839844	4.815125	4.9131387989	4.931093	5.3540312628	4.4888625441
NUMB	0.8291158	1.441942729	1.742282314	1.2491649642	1.8572474377	1.91199	1.7144281122	1.139194	2.0386652341	1.7714965323	2.045081	1.528093	1.1482062611	2.0617459524	1.271956487	1.9320477776	1.999892	1.6850625588	1.751755	1.670821858	1.6595810897	2.053532	1.4782161568	1.43496	2.076156	2.4550471299	1.948841	2.2859647576	2.6559517872	2.4076583775	2.1319481847	3.3612250085	1.699911	2.476281	2.2141601539	3.1937617801	1.972622	2.7157391967	2.6013286642	1.7792711669	2.6028970261	2.477937	2.4147424455	2.3092486441	1.797884	2.0150674533	2.713727	2.4895655786	1.6665564948
PIK3CG	1.224873	1.2030303	1.5250677399	1.6248065897	1.8980352838	2.016402	2.2611216415	1.423985	1.6910053602	2.0442873003	1.116061	1.344835	1.1390971217	1.0340032565	0.3356603218	0.8666480738	0.6740922	1.1788327093	0.7022431	1.008197179	1.0910363038	1.4557	1.3744304922	1.501285	1.765029	1.6534892651	1.845594	2.3021094887	2.7005887841	2.1785824771	2.1587568012	2.4853678966	2.038749	1.89088	2.4313217015	2.0073648946	1.846805	2.7530598223	2.1095527683	1.4279236328	2.1957540117	1.378141	1.106926828	0.882218408	0.9605064	0.9456829739	1.737196	1.754081146	1.0049699337
SNX13	0.3266156	0.371866452	0.0312913976	0.3454598969	0.2950894917	0.3122118	0.1939390866	-0.08510049	0.7944740901	0.6358448755	0.2399441	0.1778927	0.0051224851	0.4287422105	-0.0167616727	-0.0251341485	0.1377775	0.4603524603	0.3737545	0.365805927	0.2982767929	0.3181039	0.1509016178	-0.007056467	0.4093853	0.4621650043	0.2378427	0.4407292621	0.678000775	0.5391485527	0.4065108989	1.2092894271	0.2426045	0.592062	0.3681606334	1.2465660972	0.2266979	0.9868306425	0.5593698007	0.5168207528	0.7615332821	0.3778682	0.5456473483	0.2510689629	0.03990964	0.210852176	0.3402775	0.3687732538	-0.1012617126
PAK2	1.607054	1.5822983849	1.76292844	2.1080975551	1.6349756537	1.777907	1.595287876	1.571183	1.7387598654	1.6629884017	1.832614	1.632563	1.8629597365	1.9654178277	1.5767763503	1.7017730807	1.771851	1.8097040132	1.705164	1.705216321	1.6897746392	1.867287	1.9567855306	2.106285	2.639239	2.5403776052	2.464374	2.703460507	2.4367059389	1.8538947768	2.6343117582	2.7580681864	2.342118	2.012545	1.9120624107	2.2769683147	1.687133	2.8255811903	1.7385605746	2.2698701071	1.9447228406	2.401168	2.3990881651	1.6222632517	2.210079	2.520924217	2.661127	2.0001106989	2.2571423433
SLPI	2.502962	3.519813797	2.6584381779	2.5918653035	2.3969374382	2.254598	2.4821766293	2.040291	3.6635144214	4.0855515227	3.054651	2.47646	2.212753716	2.2633430528	1.8940112575	2.751827867	1.992238	2.0243841004	2.474135	1.474574874	1.7202872969	3.130299	2.3339025461	1.896979	2.193082	2.9264120235	2.428326	2.4667178105	2.8031321874	2.0679745365	1.9127576675	3.7342301631	2.433143	3.20842	2.3391338866	4.9045664273	1.636809	3.333502072	3.0072430032	3.5990925935	2.3358372546	2.692693	3.1008249473	2.4682109176	3.431499	3.2148978128	2.966885	2.7545807219	1.4103191646
MYADM	3.387204	3.5905159985	3.6906705305	3.8594628599	3.7459375723	3.787511	3.7908895992	3.525449	3.895325608	3.8039588832	3.764675	3.600629	4.0918293283	3.9330631136	3.5260928403	3.4154456651	3.39569	3.5528211816	3.745645	3.468097527	3.5555260144	3.940576	4.0703373517	4.099854	4.484157	4.7426445233	4.386756	4.3538452987	5.2658533573	4.4038732381	4.3647244474	4.8862522834	3.810682	4.137173	4.6045536753	5.0943798648	4.12275	4.9082286584	4.2262063886	4.4204632209	4.2178032538	3.68484	3.5746634636	3.6374215854	3.826365	3.2903946256	4.292539	4.0793639623	3.5909048489
SLC26A8	1.944492	1.3597795987	0.9117439873	1.6592628049	0.1135164973	0.600198	0.4402217728	0.6547512	0.4526381745	1.1971173242	1.000248	1.157792	1.3055311308	1.0674769989	1.1576815611	1.1599240613	1.001231	1.0814244294	1.699507	0.656028369	0.5739601883	1.087055	1.1336478339	0.5527944	1.111907	1.661645007	1.523647	1.6825086092	0.5692698567	0.4432805889	0.3650214179	1.4921075083	0.657921	0.8800302	1.197176453	1.1510742681	0.3712162	0.7862576744	-0.0502368454	0.9366240983	0.4883931005	1.003587	1.0250827579	1.2571637086	0.9672453	0.2667844029	1.41578	1.8271487332	-0.0978614513
TNFAIP8L1	1.564421	1.7887541776	1.9929167001	2.1289858879	2.0991336951	1.739585	1.999353531	2.142759	1.8751643341	2.4648297969	2.13585	1.949145	2.1149276598	1.8851597709	1.928335969	1.6348713648	1.813009	1.6547575005	1.787316	1.625970426	1.6200828146	1.970338	2.2475674729	2.195533	1.979821	1.6050198271	1.885506	1.9508953893	1.3388836143	1.5652132899	1.828218721	1.8513795594	1.798656	1.700089	1.5414621259	1.1169828354	1.733199	1.9000439519	1.5196699096	2.0299328003	1.1865084335	2.192392	1.8680976982	0.9502033899	1.857482	1.5682990609	1.701335	1.6373566898	2.3455841307
PGM2	1.97288	2.0185912467	2.2300559312	1.8366738438	1.8044145391	2.173318	1.5248175333	1.793983	2.3786062756	1.8500807874	2.036454	1.988956	1.6388041126	2.6393250623	2.2136893093	2.5278118236	2.569183	2.1102445592	2.399441	2.381958859	2.0071769452	1.899807	2.0157835502	1.942775	2.210788	2.4495454278	1.937402	2.3617591875	2.1425434896	2.2457495761	2.4540541908	3.1237280001	1.916087	2.334148	1.7927122916	2.90861465	1.789311	2.3120277536	2.6320065898	2.1519212555	2.1120910769	2.465869	2.9819987765	2.1271596712	2.110789	2.3513535784	2.365463	2.3132019441	2.106897843
MKNK1	2.641261	2.5814713203	2.2383682191	2.4666868295	1.9914023825	2.298769	1.7856639675	2.057279	1.7782194622	2.5251699509	2.596219	2.13962	2.2220532766	2.4956882139	2.3387617163	2.5335617626	2.663647	2.2856409248	2.527906	2.061169627	2.2553971229	2.377844	2.181608135	2.053402	2.242973	2.83573903	2.68835	2.9162130208	2.6062858632	2.1150740588	2.1537477956	3.6717066991	2.360321	2.356032	2.4830782599	2.5035307592	2.037232	2.4505403034	1.9821704912	2.2400772567	2.5092846607	2.381535	2.2281949857	2.6548621416	2.360693	2.1173485653	2.652032	3.0933996317	1.9646876911
DGAT2	2.309566	2.5295728608	2.201552228	2.4280218759	2.9552215932	3.237393	2.6486835779	2.296395	3.451945181	3.6745958698	2.342546	2.237238	2.3348994186	2.7110793913	2.2140804186	2.3836859197	2.272763	2.381529936	2.623334	2.119887505	1.9713417913	3.292515	2.3443770714	2.386972	2.710082	3.0102555105	2.864721	3.0792596597	3.9487315456	2.7685286968	3.6536743935	4.6938782564	2.951271	3.161529	3.6832124686	3.9158551589	3.224966	4.250940752	3.7067080772	3.2229310856	3.6867373851	2.57593	2.473209467	2.6855643588	2.151449	1.8605029574	2.924327	2.8619176582	2.0198739816
HCG27	1.235198	1.7736861832	2.3579690606	1.6668544878	2.265161744	2.529689	2.1768349338	2.157214	2.8610332546	3.4137200693	1.88713	1.896218	1.5869158425	2.259130068	2.0205184269	2.7864714038	2.852603	1.9812071215	2.286197	2.400157488	2.4497494961	2.662007	1.9760482996	2.446008	2.056585	2.9985579134	2.241697	2.9579431641	2.3062939237	2.3942189812	2.3266229142	3.5830029314	1.951999	2.762935	2.4673611939	2.6987187817	2.557309	3.3887298991	3.2118339744	2.1171292651	3.3841881201	2.958568	3.4053674374	2.4181213936	1.720724	2.6792049997	2.823475	3.3013984599	2.0914225732
CAPZA2	1.317509	1.5889429794	1.9187646122	1.2104143878	1.4189719294	1.963457	1.4999164391	1.347673	1.6493695968	1.5310568875	1.859573	1.744914	0.9238479558	2.1053175865	1.9095335322	2.3806743384	2.126837	2.0140614048	2.012945	1.752201437	1.6106359034	1.856845	1.5038035845	1.063516	1.412306	2.265562062	1.372985	1.8703980114	1.7560660981	2.174207501	2.3312114193	2.7595235892	1.899883	2.091495	1.3185857959	2.5702152657	1.689714	2.0962505608	2.3030066067	2.0642562014	2.2239084705	2.767492	2.8582345453	2.5840937415	2.863908	2.3108871417	2.36021	2.0044922572	2.0953793201
CHMP7	2.986584	2.4656423313	2.757550059	2.7905489621	2.3114060455	1.970068	2.1748315982	2.728707	2.430515787	2.1867127438	2.691466	2.44535	2.6013990851	2.4053405425	3.1664114586	2.7128134376	2.488448	2.8465228234	2.68542	2.798044038	2.790419423	2.595615	2.9953512239	2.837886	2.341066	2.8085974434	3.002659	2.7107255181	2.058920481	2.2953289179	2.3101699304	2.2769959804	2.765804	2.449644	2.5404526469	2.0580636011	2.232018	2.1245682202	2.5959721511	2.6747193585	1.9687824871	2.496108	2.6824425424	2.9048971808	2.441433	2.295265732	3.032079	2.9454353952	2.9051638393
STOM	2.433667	1.9262597773	1.6888485126	1.9181086735	1.8637710482	2.048179	1.7872160156	1.837443	1.7384611286	1.7007832978	1.941384	1.890667	1.8322799963	1.4806788739	1.3651842969	1.294276757	1.625444	1.6210331558	1.430869	1.930640734	1.6114758523	1.598176	1.5124521356	1.047097	2.000727	2.110495223	2.464618	1.7800648337	1.9598539765	2.0688539531	1.8592017649	2.1551417044	1.681457	1.592285	2.7381547823	2.2416299841	2.171552	1.8009040823	1.6553884468	1.7880245815	2.0447823961	1.883113	1.3317701251	2.2496747768	2.636936	2.1073102557	1.558664	1.8156275765	1.6818089531
TMEM71	2.169347	3.0853250714	3.5945669776	2.6850696014	2.7946186456	3.435164	2.733453398	2.756942	2.9392161993	3.2026440422	3.508074	3.361899	2.9785691799	3.4630552312	3.2981333572	3.6164279188	3.472676	4.0259403058	3.822668	3.462254327	3.0189439551	3.508986	3.1595195728	3.012078	3.144254	3.4588543531	3.534545	3.8698572318	3.5334245162	3.1161361388	3.6744070992	4.3581086708	3.099575	3.406923	3.1385249286	3.8186941699	3.386156	3.7901546885	3.7726617556	3.1354560888	3.4764168479	4.339867	4.560243462	3.6834405322	3.372573	3.5652511019	4.641441	3.9911424797	3.0045017702
ADAM17	1.286862	1.5117394346	1.7556211729	1.5665452446	2.2316027027	2.225252	2.5327251033	1.816311	2.0873603255	3.1697979846	1.697061	1.55484	1.4352504723	1.7725653843	1.4741015858	1.7574709372	1.782324	1.8532172596	1.638225	1.242019185	1.6441741356	1.860287	1.7870717154	1.814454	1.602412	1.7131716231	2.066632	2.1851285736	2.1950940158	2.0785875438	1.8951153405	3.5976030068	2.077089	2.129491	2.1206921892	2.3645882863	2.883077	2.7231887328	2.7478752116	2.4218062789	2.5286678247	2.328127	2.0710206664	1.2350924033	1.813541	1.6564487685	2.129927	2.1418076323	1.4800520848
ZNF467	1.356966	1.9787180137	2.5803968977	2.3264863992	1.6387755398	1.769861	1.6824577208	1.535531	1.5092179816	2.29168382	2.301952	2.21189	1.8921180702	2.7190383744	2.1766881699	2.5281377265	2.591133	3.1209927889	2.942062	1.694043525	1.7911437539	2.404376	1.8179355485	1.957261	2.27754	2.0582435066	2.845371	3.3805620891	2.4809419673	2.3947525127	1.647998739	3.5795832173	1.288539	2.362238	2.1761497591	2.8020185506	2.619808	1.9268970983	2.6194533956	0.8284955831	2.0426792542	3.278366	3.1243053663	2.4541652343	2.120375	1.7270585175	3.684132	3.3842750417	1.6358378797
HDAC4	1.087089	1.321160639	1.3465591087	1.3384189329	1.8876698629	1.870052	1.777384593	1.727766	1.937055236	2.2837377128	1.247329	1.050272	1.1390224379	1.2292241275	0.7634939704	1.1352855591	0.75209	1.1890949762	0.9164153	1.257639202	1.6847201877	1.828648	1.43253707	1.568309	1.831881	1.6536319896	1.58888	1.8046548481	2.3813277491	2.5415246471	2.0197288378	3.0666588328	1.943025	2.339843	2.0343752494	2.7281248379	2.18663	2.5130577805	2.5468361069	2.2529368109	2.4318146561	1.6455	1.8535360854	1.2316573494	1.337534	1.0271828405	1.347338	1.4322817434	1.0586897388
METTL9	3.387293	2.8767094171	2.5802538407	3.4587672356	2.6838333955	3.014339	3.038116204	2.594197	2.5407073576	2.9234739155	2.771489	3.195887	3.0104195194	2.7868965733	3.0445677886	2.6308256094	2.729466	2.8344421553	3.17342	2.171139637	2.7370082527	2.849325	2.8884962832	2.696929	3.241074	3.6260517185	3.676475	3.4192456799	2.6497735206	2.9898838834	2.8881718877	3.3096273452	2.702637	3.186095	3.6825553721	3.0656626091	2.838303	3.3555695127	2.7065685107	3.2738349637	3.2211971184	2.904132	2.7466351587	3.1653025517	2.940003	1.8195890207	3.139224	2.9830092085	2.2386794551
ZNF593	1.506213	1.7774090401	1.6341135602	1.560826168	1.5973778568	1.300081	1.9939555729	1.937181	2.1495572447	1.9315885943	1.795974	1.6115	1.3834075165	1.859142886	2.0338876601	2.304710243	1.946859	1.3570935702	1.674422	2.202412309	1.5256454942	1.605079	1.9264487037	1.61364	1.47799	1.4523363241	1.395966	1.8764814316	0.9232353175	0.9880705603	1.4464302821	1.6596929582	1.916712	1.692637	0.9859827932	1.2602300879	2.037997	0.7295871308	1.8941660412	0.8955764464	1.1794117766	1.361494	1.7198370078	1.6936923116	1.599751	2.1582278512	1.288208	2.0675045864	1.8734860981
RLF	2.723159	2.1388720444	2.1328889553	2.3527689496	2.297469298	2.3357	2.2270355994	2.470488	2.4403873955	2.1713819823	1.89309	2.046657	2.2947782501	2.4639802944	2.0703600495	2.066576015	1.544894	2.2269900604	2.270099	2.092934484	1.9305332047	2.31208	2.1115731018	2.187749	2.180075	2.3800808337	2.52461	2.1039724339	2.605358102	2.332445838	2.372093942	3.3239478962	1.806492	2.515672	2.3276730226	2.8681865288	2.369511	2.2579921357	2.2150733737	2.6159829128	2.652590825	2.784062	2.415277665	2.0385792742	2.552489	1.4375910226	2.283449	2.1937257731	1.7374165341
RC3H1	2.650708	2.0641922111	1.6267192475	2.5359004235	1.6903474582	2.18976	1.513899794	2.028465	1.6783323802	2.3520956724	2.14414	2.24557	2.4278969772	2.0835073147	2.550729181	2.1012769905	1.947357	2.1411012347	2.142533	1.632801501	1.7844561508	2.098934	2.2357870005	1.661446	2.253019	2.9099696876	2.771292	2.4652557775	2.1988429384	1.6000716531	2.0979239493	2.1985112359	2.016173	2.21048	2.1459075232	1.9222447003	1.858062	1.7440698283	1.7126916913	2.1326862914	1.7418912836	2.305395	2.6341212	2.0469035336	2.333209	1.5335646358	2.39378	2.368220812	1.6210765802
ACOX1	0.8742452	0.7267700091	0.5576840731	1.0245753642	0.1838519169	0.5266559	0.3523730579	0.409891	0.1911219307	0.7893831959	0.6282771	0.8418161	0.8807632582	0.8609299437	0.8730770977	0.7900002121	0.6656286	0.8533840454	1.085969	0.585017483	0.5829543407	0.8614235	0.7719787455	0.5182566	1.08262	1.45189106	1.23156	1.4109367367	1.0572335794	0.7109674107	0.9829767288	1.5484419531	0.6493364	0.9217437	1.0918574814	0.9818786742	0.6127319	1.2361137307	0.7897119877	1.2622319909	0.5781381084	1.046704	1.0969371035	0.9402467588	0.7157663	0.1649305561	1.48438	1.2447516017	0.4700053644
PFKFB4	0.8072826	1.0814378096	1.334413334	1.4197187708	1.1207741347	1.232042	0.8714606807	0.6460492	1.2379895527	1.3998603145	1.425833	1.17021	1.1178499607	1.7860000057	1.1514094046	1.6834661283	1.768866	1.3923716346	1.631268	1.169508703	1.0583369156	1.53683	0.8156678762	1.083991	1.960935	1.6736013743	2.060603	2.2420569265	2.0254728068	1.3082408458	1.1966693611	2.644329899	0.9555426	1.507731	1.8229652355	1.9668813002	1.354285	1.3998832431	1.6817548232	0.5980446496	1.6522455151	2.059133	2.0418702796	1.7791026438	0.8159135	1.5518580168	2.332635	2.2033554803	1.188538349
RALBP1	2.337767	2.4638887185	2.4458778323	2.8124601609	2.4298875064	2.719256	2.3813914163	2.319474	2.5876714021	2.2377894993	2.357311	2.624794	2.7289625549	3.1262767666	2.0918260319	2.5114969485	2.300908	3.2125068261	2.437212	2.587753935	2.2660174335	2.717327	2.5220259828	2.5389	3.346096	3.0478869347	3.484996	3.0287224846	3.6099708388	3.3120738372	3.042584337	3.2365079224	2.234526	3.196789	3.5466878733	3.7125113887	3.055049	3.6368937614	3.4475200526	2.6915026162	3.1749453226	2.952548	2.8436420159	3.1997914555	2.284506	2.7711459245	3.263286	2.8107444858	2.6380848202
HIST2H2BE	2.386388	2.8301065547	2.9259613515	2.7784343255	2.5432360348	2.7925	2.3519730548	2.433908	3.3929803438	3.0228981632	2.933211	3.099427	3.1279788752	2.6898052158	2.5440801914	2.2138618621	2.614369	2.9662091789	2.696747	2.580377611	2.0427139336	2.648821	2.6452449414	2.517349	3.131576	2.9344645582	3.789972	4.0907759764	3.8139859474	3.0400961881	3.393483653	4.6603881711	2.428919	3.214204	4.1010369291	3.6426282681	3.155103	3.777813748	3.0153014097	3.4679608561	2.8332017217	3.199468	3.5532437228	2.7887927401	3.516557	3.6207174953	4.370093	4.2556999146	2.2086430359
SIRPD	1.602522	1.2283142148	1.3122430373	1.6392677479	1.002783474	1.231986	0.279194421	1.055626	0.6143599682	1.3912617208	0.8620096	1.297122	1.0719527719	1.4595493847	1.183833603	1.2850346518	1.326793	1.0642009172	1.917079	0.7632875	0.8563517667	1.605625	1.3785403272	0.9722803	1.451443	1.6913597202	1.761076	2.0103256721	0.9006097819	0.7830484013	1.2826102813	1.5564422524	1.052233	1.225609	1.6433164536	1.8572345493	0.6658096	1.4246151754	0.8071623219	1.039069498	0.421603851	1.71708	1.5345889011	1.0657363228	1.462209	0.946002911	1.55332	1.4998930299	0.6801324226
TFDP1	2.000401	1.2835713466	1.3304836706	1.8055986082	1.1461701146	1.49798	1.2627816761	1.220629	1.8623464643	0.9563408421	1.526913	1.523184	1.2521227434	1.5342323219	1.2655852308	1.4396455318	1.823839	1.4750986341	1.339407	1.898743452	1.4720249645	1.07844	1.3681247935	0.9548778	1.807228	2.3092343922	3.275511	2.1074438154	1.8840572458	1.6352971127	1.7398831062	1.6563759779	0.6555777	1.848406	3.5124669046	1.9440755823	1.444507	1.6985457567	1.6581392441	1.6238117818	2.3618000066	2.329176	1.8036368378	3.7704751	1.744228	2.0956964108	1.766776	2.4562492333	1.609543986
MAN1A1	1.914116	1.840192689	2.2165987572	2.0759340734	1.9973954641	1.899038	1.7022536361	1.85585	2.3728147476	2.3418486162	1.690809	1.642834	1.7473748152	1.9325915168	1.8406635433	1.9316320188	1.542064	2.1675877063	1.854486	1.797578759	1.9556373152	2.152675	2.0644650877	1.680915	1.683713	2.1116264869	2.312665	2.3718454318	2.9393357616	2.4045626917	2.4312745416	3.3895826158	1.618057	2.447611	2.5497478199	3.5743666324	2.537239	2.4312185829	2.7317543544	1.8835406279	3.0730615273	2.155833	1.9976900184	1.7030327124	1.578629	1.2563468333	2.035313	1.8076143725	1.2855454664
C3AR1	3.785295	3.0877233608	2.8431297072	3.569303078	2.9718581601	2.69145	2.2887027881	2.565575	2.7130359352	2.6922813676	2.687768	2.828235	3.0074148127	3.4658678559	3.3051968411	2.9331200825	3.363472	2.973941866	2.98765	2.923157243	3.2447701745	2.728242	2.8251906724	3.136547	3.381311	3.375499017	3.78593	4.1186018965	3.0315754998	3.6792665754	3.3996237273	4.3572518439	2.886418	3.392335	3.4081606044	4.60690377	3.063216	3.5622139845	2.2818259941	3.1264799105	3.3675167499	3.576812	2.7391407973	3.3270750618	3.670615	3.348657169	3.269255	4.4479201443	2.2213130198
MANSC1	1.653911	1.7304838723	1.4874076346	1.8979409641	1.8480076295	2.129154	1.4214878087	1.41489	2.0503859203	2.2705701973	1.738065	1.737185	1.5351488982	2.0060710195	1.6064216717	1.689475583	1.648263	1.5890292278	1.788628	1.569176864	1.5529249362	2.341987	1.9334757369	1.610002	2.174132	2.4784413422	2.65779	2.7020133946	2.7562780781	2.3565452372	2.3914057801	3.4626707293	1.756753	2.237716	2.8113028797	3.3507220365	2.314076	2.8481136784	2.8760498299	2.1868432892	2.6103148075	2.124853	2.1581848339	1.9676349289	1.589098	1.272673668	2.633313	2.6714393113	1.0095269392
PHTF1	0.3879133	0.6621463238	0.5450292603	0.4389781948	0.4560693495	0.660905	0.6931037927	0.6075934	0.6138717781	0.615163942	0.4247221	0.5719377	0.077002917	0.8568171897	0.4805609955	0.445417955	0.6234246	0.7733598626	0.5220619	0.617858761	0.1432809039	0.9523981	0.5115445427	0.2804372	0.4645205	0.9943426867	0.6515439	0.9330409309	0.7772816356	0.6696951106	0.5363942642	2.449943469	0.5298142	0.7836705	0.4682170722	0.9940385739	0.6852322	0.6735207291	0.5933105866	0.7288742799	0.7889148986	1.205624	1.1266517517	0.9226626068	0.9680487	0.8665146297	1.13057	1.2089335841	0.5852224215
NCOA1	2.925181	2.9452335251	2.8209962457	3.1484334028	3.4209693789	3.411235	3.4440760956	3.162667	3.3298510254	3.5639678836	2.832921	2.951393	3.0588114316	2.9306247808	2.8552817727	2.7836032411	2.715336	3.0282883933	2.878532	2.65270629	3.0348143448	3.239023	3.1637748301	3.228915	3.605859	3.393110652	3.53501	3.4675122715	4.4572862815	3.8764563506	3.838860109	4.279289796	3.348494	3.89041	3.9425764477	4.2560123309	3.563896	4.3024798708	3.6403698571	3.9433673339	3.9936694367	3.112958	3.1297051495	3.2676657296	2.875985	2.582981212	3.315385	3.2956978241	2.6988527957
TSPAN14	2.846166	3.2844398574	2.5346120342	2.7667201717	2.6458230712	2.716888	2.3628069654	2.94708	3.6841397481	3.2372760241	2.253734	2.602916	2.7116099807	2.5891423345	2.5252944408	2.4742717109	2.450281	2.3011185868	2.581673	2.687421501	2.5475459212	2.6173	2.9120252274	2.660748	3.229869	2.9857211305	2.69449	2.7744851945	3.2549727714	2.6250232137	3.1532021441	3.1126124995	2.858772	2.888946	3.0987070819	2.6735642811	2.807339	3.423341749	2.7841984414	3.063248909	2.9943078115	2.44974	2.3648807669	2.7022489627	2.532118	2.9450247579	2.320339	2.8827776252	2.7405119864
PECAM1	2.711708	3.0145414319	3.0650139623	2.6460980056	3.1147346721	3.065078	2.3886671644	2.293962	2.8899941197	2.8319166838	3.214005	3.178591	2.5386811093	3.2306350623	2.7624332427	3.0973497475	3.082952	3.5583484849	2.971321	3.251660374	2.8038427579	3.277439	2.6521037036	2.888231	3.144528	3.290762709	3.387316	3.4774626947	3.7012862196	2.8609389746	3.4132661584	3.5847616849	3.101562	3.268576	3.5268806998	3.9649843935	3.102402	3.8669242804	2.8514482564	3.0972516241	3.1511698903	3.151598	3.2633736398	3.341481682	3.358961	3.2080151113	3.488456	3.905336288	3.4172047793
GADD45A	2.771765	2.3251324663	1.915529615	2.5252943895	2.0223846545	2.771131	2.0217237189	2.337121	1.9626064471	2.3760138154	2.11296	2.329157	2.3245147312	2.7093325943	2.4745897207	2.160717557	1.977407	2.1625105585	2.760531	1.650586174	1.821127287	2.521364	2.1487739755	1.807994	1.908148	3.0774035357	3.11002	2.6689262182	2.6712413728	2.1752378615	2.8066584162	4.2469626771	1.822449	2.651454	3.197179782	3.4127521644	2.018873	3.1676087129	2.1149505792	2.513858356	2.6816812237	2.323066	2.2499972451	3.1317216484	3.098765	1.3392318222	2.77982	2.2633686846	1.0661283475
IQSEC1	3.026604	3.0232547515	3.2793908623	2.9460933106	3.1559119817	3.079968	3.0748442151	3.109681	2.9716896635	3.4268771788	3.499237	3.214698	3.2891413376	3.1513819926	2.9298578875	3.3165354019	3.529022	3.3550953244	3.010938	3.10671041	3.098025543	3.399295	2.7630197552	3.124011	3.519526	3.4934246789	3.49779	3.6197605584	3.9412008211	3.3408046351	3.3570662705	3.9433898598	3.106434	3.384286	3.6803358875	3.7227569527	3.256698	4.0437561418	3.2982913757	3.1568941353	3.4749712639	3.414057	3.2548941721	3.7213984952	3.011339	3.8403221014	4.11027	3.9736309813	3.2647259911
SEPHS2	3.275435	3.3506281847	3.8242733189	3.3756348652	3.5880066823	3.904118	3.3000836001	3.538767	3.9235784503	3.7269931517	3.270439	3.335556	3.4973796225	3.9597133918	3.0288420716	3.4847214915	3.228839	3.6671368658	3.595456	3.943536574	3.3101481886	3.48744	3.5473219006	3.39493	3.48628	3.3129210221	3.397868	3.4721739951	3.3946977568	3.8705690257	3.2431411046	4.4351086125	3.468306	3.587122	3.2446878122	4.1689614425	4.236567	3.9143677295	4.3208999526	3.7648360454	4.0746109036	3.692326	4.0592881662	3.5575862618	3.731334	3.1829715906	3.701339	3.5271937372	3.8103778489
TIPARP	1.77519	2.42114309	2.5897976572	1.9933521737	2.0487871713	2.223685	2.3037703816	1.918916	2.360575851	1.8751549448	3.008564	2.559093	2.3114220696	3.5763202684	2.4643192553	2.7837206161	3.459502	3.1341131179	2.322061	2.383111682	2.3388422261	2.767728	2.3935265551	2.294865	2.563194	2.8329777765	2.239474	2.1083519543	2.7019688124	2.3175559892	2.3145964254	3.6174215418	2.405311	2.282699	1.7818643676	3.7206635803	2.773119	2.7756960015	2.7049506617	1.7261187309	2.6653552216	2.878976	3.1504307169	2.399700869	2.482315	3.0672287645	2.923019	2.4948357712	2.904271857
FCHO2	0.7354732	0.8111615067	1.2356039999	0.8417142682	1.537917102	1.335334	0.8409471937	1.162543	1.3477245659	1.6315234923	0.7675295	0.4212454	0.5961195941	0.7848294883	0.6358835036	0.592300442	0.3929032	0.5874028265	0.545205	0.612830353	0.9975446693	1.477649	1.4507611856	1.019633	0.7093477	1.3823450757	0.8856127	1.3094157834	1.5486969639	1.9084679189	1.8955337808	2.5294964549	1.65146	2.128918	0.8338395659	2.3542852246	2.040142	1.7378735446	2.394695841	1.8308213796	2.3912250688	1.197502	1.2517809613	0.8314447768	0.859185	0.2884201446	0.8945192	0.9085169761	0.1447364559
MAP4K4	2.497238	2.2488897226	2.1064382539	2.5068173344	1.7756015881	2.153198	2.0032278155	2.097729	2.055780112	2.3318256408	2.224422	2.463854	2.4687491544	2.2864002885	2.3374172491	2.4987456556	2.343888	2.7215521418	2.469814	2.092464078	2.2886181741	2.542994	2.4237363123	2.116979	2.43947	2.8073471992	2.77625	2.8262199504	2.5663431776	2.2506139828	2.2962001537	2.5290361154	1.925346	2.474862	2.7285529215	2.5777196836	2.280701	2.412072309	2.0225184119	2.2854349522	2.1846870371	2.399779	2.6268430027	2.6035583023	1.80333	2.1728909463	2.86903	2.7513737744	2.0948001786
PACSIN2	0.4896388	0.552567076	0.916142849	1.1367448653	0.6205498852	0.8909211	0.3970044221	0.3321448	0.8936986199	0.8959919719	1.023912	0.8808096	1.12089434	1.3105176152	0.723219264	1.3306831174	1.369184	1.233383789	1.133752	0.702675439	0.7961464787	1.186435	1.0047640772	0.7815067	1.545256	1.5126223779	1.734047	2.0532462164	1.5753924448	1.4750043627	1.0623601707	2.2126612545	0.9133886	1.236445	1.5394641317	1.7771127924	1.251127	1.2200820497	1.4005276195	0.6718893642	1.1716920777	1.773583	1.6833579704	1.6239380576	0.9085044	1.1561777724	2.273856	1.9971558636	0.8079013466
ME2	2.259393	2.3359051824	2.5797361062	2.473176353	3.0923110486	3.12103	3.0300283029	2.747353	3.1342582643	2.5515015293	2.464929	2.266312	2.3624593331	2.7545416719	2.1843146304	2.3950175398	2.041894	2.2873728617	1.881886	2.513357163	2.8490571459	2.799913	2.5077541249	2.785219	2.910654	2.3346074683	2.373856	2.5599054609	3.4961405093	3.3488373769	3.2521199053	3.2376003774	2.645733	2.996263	2.9682078273	3.7996029021	3.183023	2.9618292731	3.2833159432	2.7626691442	3.4729833621	2.329008	2.5419045429	2.1897763647	2.342747	2.0996801747	2.192898	2.2713065216	2.4680661321
GOLPH3	2.201444	2.8842077566	3.0496743477	2.1989858686	3.0276465054	3.287248	3.147781162	2.916069	3.2705558756	2.7091233501	3.061872	2.745548	2.2190248783	3.044132635	2.426161045	2.9754353179	2.798663	2.9397365336	2.461398	3.219381227	3.055807119	3.053443	2.6294750511	2.716625	2.615315	2.5511273787	2.10618	2.5239113651	3.3407902486	3.4769338082	3.3901238618	3.3115723012	3.122824	3.270212	2.789206493	3.4099768491	2.886113	3.5018304745	3.4032278301	3.043147849	3.4952555072	2.985139	3.3064487064	2.9716025091	3.052206	3.1164477545	2.630197	2.6971273751	3.0138193498
HSPBAP1	2.293429	2.4384073593	3.120278134	2.6992817305	2.7897308877	2.281605	2.417798866	2.638453	2.45289911	2.8411759804	3.034154	2.951837	2.5431473903	3.1440774659	2.5465534452	3.139919786	3.547679	3.5552927916	3.014051	2.772415865	2.9414558992	3.53981	2.4935300385	3.168297	2.902043	2.7040412142	2.926657	3.2676570013	3.3402150074	2.7441070438	2.0629470752	3.0334218417	2.668858	2.745055	2.4522305293	3.5084901655	3.308949	2.2418951343	3.0598711826	1.876245422	2.7111866453	3.130267	3.5952771864	2.7675013118	2.551472	2.9763135971	4.127263	3.5237644302	2.4155718656
FOS	2.043599	2.8344691326	2.5053327219	2.2386530557	2.7962219426	3.302718	2.4452978057	1.9179	3.8418091475	2.0831823905	2.691815	3.043353	2.3448626214	3.824435455	2.5459049363	2.9169016281	3.896527	3.5541413585	3.321026	3.248053379	2.5962425818	3.539791	2.4672887685	2.523573	3.205585	3.4269901603	2.85413	2.1509524917	3.7789294646	3.1777646871	3.8896226552	4.9042803195	2.299524	2.998449	3.1087434707	4.3080725775	3.234949	4.9183218897	3.4943603812	3.1175510614	4.4925803289	3.252296	3.4447308662	3.1657806343	3.07355	3.7353526959	3.131099	2.8957526155	3.2022308233
ATP11B	1.019032	1.2022653157	1.5881190596	1.2646015909	2.3174617775	2.404552	2.3932316424	2.21334	2.6272974778	2.4325420217	1.560546	1.020776	1.0746977202	1.4550064533	0.9906524384	1.2826871359	0.8935074	1.2487227964	0.9354231	1.393396665	1.9328899262	2.185114	2.0088995689	1.872128	1.720867	1.5082469359	1.589256	1.8863210696	2.5045854907	2.8056959675	2.4255006545	3.3461360848	2.378078	2.563652	2.3271008921	3.282692887	2.815662	2.7914413293	3.025279645	2.5511013056	2.970647874	1.92568	1.7537891278	1.3761453515	1.119245	1.1965201243	1.465703	1.3293339921	1.2852744112
CTSK	1.42234	1.0782140205	1.2410348369	1.7373044899	1.3100863303	1.060064	1.4941999846	1.645368	1.0805314953	1.6933446265	1.353844	1.419489	1.4464844142	1.5398030385	1.1152133025	1.531700028	1.314083	1.5294035078	1.657036	0.876655239	1.2400018699	1.776625	1.4860725111	1.332845	1.119499	1.2870839002	1.339843	1.5995193987	1.0472809255	0.6624329975	0.9495660791	1.2565595826	1.321421	1.125842	1.5012793317	0.9388800589	1.303841	1.0142330038	1.1824899904	0.7081839548	1.4505755034	1.333868	1.7484970704	1.3651828757	1.529164	1.1267214722	1.342808	1.6374526505	1.0972347839
HIST1H2BC	1.242831	1.2656568525	1.0844333857	1.1591325382	1.696998612	2.073977	1.7549515045	1.298771	1.96028162	2.3764232673	0.9836704	1.381125	1.3265080551	1.1369687603	0.8476781826	1.001992563	0.3639272	1.1202203014	1.420878	0.624514108	0.7366564944	1.855593	1.3705501786	1.182688	1.203377	1.6140203614	1.619701	1.6714321658	2.3487960184	1.5604259458	2.1565270278	2.8712007335	1.099853	2.331644	1.9578927877	2.5297902935	1.999985	2.6901503449	2.0111577066	2.2031677155	2.2446465423	1.137912	1.6799375339	0.8651576068	1.04172	0.3724213137	1.683473	1.5120572963	0.6169821815
AMD1	2.416669	2.9925185769	2.969994068	2.4235646992	3.0517126616	3.415726	3.060421063	2.637321	3.0813399513	3.1353765479	3.259264	3.199837	2.8482257098	3.2814644073	2.9647681799	3.1441156626	3.116438	3.6697880489	3.134458	3.188862273	2.9969162866	3.503093	3.0514023297	2.793882	2.939056	3.2222380559	2.691974	3.0284305346	3.3070078786	3.0939215476	3.5157672318	3.6594715212	2.865699	3.180204	2.6881648016	3.2700400748	3.077064	3.2587587423	3.2923124046	2.9401963328	3.3167426645	3.371395	3.8123755429	2.8836044825	3.066385	3.1773630374	3.729253	2.9646963695	3.2050385222
CEBPB	4.717677	4.6978860742	4.8879414282	4.453563191	4.2518194955	4.276813	3.7692896351	3.705	4.2492733254	4.0004312347	4.683339	4.431877	4.2895698625	4.8659753537	4.6082076623	4.985870194	4.972882	4.2250147083	4.743547	4.568095589	4.221705998	4.238794	3.7685913457	3.999571	4.975783	4.9906001263	5.069606	5.1436182492	4.6816026889	4.4217129154	4.7110483482	5.624498646	4.282083	4.754743	4.8748967491	5.3559616524	4.266114	4.5080422721	4.46997818	3.952111528	4.6151955551	4.963981	4.9038400959	4.9679052905	4.730181	4.554907625	5.171718	5.3263463607	4.4014629559
SUSD3	0.5937447	0.7249170786	1.3651508491	1.0089025204	1.0045366563	0.9811912	1.0763456664	1.177321	1.0174806039	1.2015246007	1.398002	1.008726	1.2838505146	1.2571148664	1.3354554952	1.384229489	1.442302	1.0732970516	1.407326	1.461280191	1.1093321972	1.174074	1.3215663315	1.496562	0.6363427	0.445412213	0.3786117	0.7718708437	0.469652966	0.4577930774	0.5137062358	-0.1229080431	0.6580106	0.7183684	0.7576283657	0.2634583424	0.7741325	-0.2152393059	1.0769540566	0.293766705	0.6438881922	0.694353	0.9131140812	0.9715728208	0.7246169	0.7978858671	0.6707751	0.9958190367	1.1714978429
LILRB2	3.917368	3.736123083	4.0705397794	3.5003757741	3.6207171412	3.306344	3.3180767232	3.288885	4.4876986476	3.3867677667	3.669796	3.533131	3.1692894658	4.1021718172	3.437089651	4.1944072746	4.13212	3.4333861938	3.637596	4.3022649	3.3685492486	4.363041	3.0639087536	3.516763	4.32908	3.9286265516	4.244939	4.6743938645	4.0997555968	4.2074166109	4.3474363864	4.75786	4.038865	4.108467	4.0885167145	5.1266447242	4.152772	4.001919533	3.9838066766	3.5259312978	4.1898990937	4.157627	4.2144807607	4.0083525161	4.649117	4.4218961548	4.778278	4.8120001166	4.0857816406
GLT1D1	3.724153	3.3357814192	2.7659324355	3.650806973	2.9048787176	3.268033	3.1191691583	2.953754	2.8767224079	3.5615880439	2.975556	3.539813	3.5030833716	3.0759305536	3.4260550125	3.2803792531	3.131222	3.4101191415	3.792881	2.505463466	2.929694141	3.293163	3.0386620265	2.85282	3.27548	3.7388550234	3.881605	3.8604908413	3.6644765158	2.8467196408	3.5049810755	4.1481349893	3.396051	3.423173	3.8913274565	3.7671606879	3.214969	3.6927385231	3.4045394802	4.0956526412	2.784647737	3.295846	3.1216096863	3.4114734381	3.548036	2.1692331003	3.751139	3.3803438617	2.4397586519
TPST1	0.6681608	0.7636079469	0.4143636304	0.6883444126	-0.08175347	1.028536	-0.168573022	0.2505108	0.7359296246	0.4089880496	0.3806014	0.7951952	0.4659680388	1.6691646997	0.9391456194	1.6799021778	1.775106	0.7904829127	1.379506	0.936704224	0.8698244142	1.190962	0.7718334594	0.3716578	0.557932	1.6351321518	1.14494	1.5656013232	1.5561364751	0.2022746068	0.7502439889	2.2517447995	0.7893926	0.9724416	0.9788497426	2.5078084276	1.27639	2.0691043268	1.4514688948	0.4533711946	1.8715196181	1.755265	0.8018337071	0.5536389802	0.8858454	0.3811158143	2.112948	1.8181831066	0.4152473791
SCPEP1	1.303051	0.928189976	1.4251079296	0.9172529849	1.1730933622	0.8056742	0.6901493605	0.6391451	1.194341426	0.3044282482	1.302895	0.7927767	0.8572277815	1.2848822886	0.8205918945	1.2009103855	1.276051	0.7807294153	0.7349212	1.099997004	1.0583484885	0.6388335	0.3976642083	0.5708023	1.350537	0.7367359597	1.053673	1.1722905065	1.2319756111	1.383551349	1.3670559387	1.4939335275	0.7297067	0.9976397	1.2145355536	2.0422341393	1.243528	1.152841832	0.9850466913	0.7264035171	1.1255741537	0.8564908	0.8314427403	1.0907385523	1.12765	1.3759433747	0.9360662	1.6174126869	1.3482536562
WDR26	1.794707	1.5563955396	1.8073855203	1.8053670556	2.0016736199	2.087829	1.9922576528	2.021183	2.2410949643	2.5605795021	2.064003	1.575091	1.7345750422	1.7067857822	1.017197671	1.7524981465	1.681807	1.9058019385	1.178482	1.684671465	2.1303299887	2.373091	1.6907194566	1.923726	2.381869	2.2795887195	2.352414	2.5746826378	2.7103793173	2.2351962936	2.1416675092	2.616290422	1.519032	1.884452	2.6981977427	2.3316713946	2.32213	2.4323450997	2.298356201	1.6413350579	2.5441679209	1.843515	2.0554358348	1.9430138193	1.33496	2.0125408682	1.587094	2.800209371	1.6743438007
IGF2R	1.775985	2.0892721449	2.3472729644	2.3073840515	2.1411749277	2.268901	1.6570795631	1.73794	2.3315701068	2.3184920709	2.559768	2.365202	2.4940246059	2.6847430707	2.1729309742	2.5786368466	2.723309	2.6107818193	2.503091	2.415728618	2.0452823799	2.57473	2.2008085036	2.243124	3.018702	3.5697165638	3.603137	3.9334552129	3.5904056302	2.7475118904	2.704875924	3.5960663034	2.199443	2.863129	3.2846324849	3.88161885	2.918082	3.054263888	2.9604570497	2.0120765688	2.4335008713	3.073631	2.871402582	2.5398532496	2.069061	2.9111027829	4.213871	3.9493984301	2.372551198
UBR2	0.7953455	0.8020160895	0.9204823354	1.085188939	1.0065344031	0.9197982	0.5998806673	0.5899205	0.9851620558	0.9768315807	1.0767	0.9565302	0.7263946174	1.1257441135	0.8830214683	1.0632889068	1.444279	1.4923295474	0.9495603	1.281614884	0.7761529548	0.9422366	0.8210443908	1.044089	1.614817	1.6313048119	1.093537	1.6202726722	1.820512055	1.2657213279	1.2372070541	2.0461714165	0.8774885	1.365195	1.0190958476	1.7905555958	0.8217904	1.8762665328	1.357866719	0.9830042624	1.4039758602	1.445185	1.5569224201	1.5583237811	1.254288	1.7971124987	2.254996	2.0204686263	1.0398918923
OSBPL2	2.425309	2.7280338671	2.9599226259	2.7592637391	3.1699015699	3.213041	2.9282159135	2.802818	2.6744652242	3.2670508044	2.785596	2.619439	2.3314589121	2.3312649158	2.2365536597	2.2927958433	2.496637	2.6509763703	2.605973	2.590670725	2.666390224	3.13378	2.7682611716	2.762245	2.909679	3.0139644605	2.831285	3.2474527581	3.6948408347	3.364040372	3.1381780309	3.8937080018	2.838682	3.433088	3.1145402361	3.6419028428	3.304012	3.6595105705	3.3652127793	3.0413838884	3.242508653	2.29128	2.9453494415	2.5964457519	2.333489	2.4818008045	2.994921	3.0999339675	2.5704306657
EPC1	1.890245	1.7934267508	2.1404319576	1.8649627244	2.3439614976	1.685853	1.6329351338	2.568596	1.9425946431	2.186007145	2.353876	1.619034	2.1645876999	2.2145551826	2.3676555868	2.1591347138	2.656499	1.7279105431	1.974811	2.350194819	2.3684490037	2.292474	2.5007598409	2.455943	2.244466	2.0489036937	2.447163	2.4729132941	1.9533180354	1.7149164847	1.8997367324	2.748781083	1.997174	2.353691	2.0402639578	2.0827991197	2.065927	2.1343085742	1.9225103082	2.6927391752	1.9212888693	2.796571	2.962514772	2.0462374808	2.222849	2.7326595312	2.38257	2.7729714461	2.7279971398
NFAT5	1.422565	1.2479484638	1.1129392454	1.52116898	0.7123573145	0.7554931	0.6986228497	1.130066	0.3479946696	1.2742240294	0.9697522	1.25333	1.2544956758	0.9974993177	1.1925136735	0.9781688471	1.116036	1.0514860822	1.446475	0.435059648	0.7797709917	1.170169	1.1609257698	1.144956	1.493446	1.5110628156	1.758411	1.8994500087	0.6710531219	0.5982695766	1.023018776	1.6579241769	1.332737	0.9891513	1.0972817804	0.6465769211	0.6725324	1.3016264037	0.3623940066	1.2703489185	0.1530391566	1.589903	1.4401133786	0.9184054762	1.410562	1.172353664	1.732987	1.2908115556	0.9888079384
FCGRT	3.355495	3.7647912315	3.8032783782	3.78999834	3.7646158468	3.435405	3.1743444602	2.854139	3.2733770075	3.1345580532	3.880232	3.637994	3.6621883695	4.0096670524	3.6372291285	3.8638971304	3.859174	3.4949203721	3.981725	3.503278002	3.4145636561	3.73013	3.3935102972	3.469575	3.875623	4.1123924129	3.944606	3.6220752294	4.0612498143	3.0247768119	3.8237857825	3.991992443	3.472007	3.480975	3.9179612227	4.1000930919	3.511431	4.3333953237	3.3960004881	3.5876496737	3.5651816113	3.389542	3.3583428311	3.540811161	4.461264	3.5291614917	4.431597	4.0890859059	3.6360344379
IFRD1	2.27537	2.2382891173	2.0166056417	2.1642781406	2.1151149411	2.918694	1.925520539	2.155756	2.545365634	2.8298452269	1.830771	2.166075	1.8230208061	2.2666896743	2.078684293	2.3607119643	2.116249	2.3080345721	1.833876	1.80332821	2.0520715197	2.979902	2.4258346996	1.770964	1.495315	2.9813415491	2.254449	2.7239589845	2.7940670494	2.2364168844	2.9163501582	3.3422991299	2.315864	2.944135	2.4398057857	3.0494745348	2.348704	3.0388068965	2.6963472308	2.6540184787	2.5066529524	2.583601	2.7236031138	2.2588378932	1.783201	1.6328486834	2.895596	2.5595009129	1.3531935358
TDRD7	2.472523	2.0145707001	2.7009872485	2.0093174525	2.4579918115	2.277839	2.8450430697	2.332658	2.7817307321	2.1027617658	2.29754	2.028455	2.23353728	2.3916268734	2.2436664822	2.3414261398	2.472424	2.5585588465	2.131813	2.82250749	2.5576880221	2.278535	2.0755273076	2.231666	2.84641	2.0890645469	2.25562	2.7802638145	2.6926585332	3.0766467083	2.507548243	3.6049841022	2.535414	2.503895	2.1655136517	3.2347237531	2.623281	2.9133635995	2.8339415427	2.5100653534	2.6189644171	2.991559	3.0401245073	2.7486406544	2.216324	3.7040986897	2.510775	2.4693598486	2.6450461623
ZMAT3	0.6460814	1.4598956859	0.7440343233	1.0366886594	1.3531388319	1.514908	1.6986876639	1.304029	1.5442844152	2.0365632928	0.8846637	1.310622	0.8851616974	1.0764341085	0.8587295831	1.0665764864	1.169444	1.2355427718	1.105882	1.110714558	1.0418336801	1.589622	1.0623698114	1.253624	1.343541	1.2007436318	1.152356	1.7395698602	1.181517734	1.3312609934	1.4746902637	2.43878905	1.815235	1.58276	1.5465829083	0.8872555091	1.453567	2.3319060181	1.8143690522	2.3500011915	1.7816575729	2.0574	2.0956372032	1.4869730202	1.951429	1.427808517	1.664958	1.8548056801	1.4563947723
SLC7A7	4.450556	4.3758581183	4.3849197346	3.921862829	4.2375300067	3.701393	3.7841751449	3.305103	4.0264202934	3.8446159704	3.941389	3.919736	3.6591622062	3.9913865129	4.1429137421	4.1309680118	3.873255	4.4741734368	3.593069	3.969079728	4.0965117668	3.890103	3.222205033	3.456536	4.700645	3.9363175944	4.448376	4.5659875496	4.1578937787	4.310671734	4.4254263799	4.7400651638	4.162247	3.921856	4.490793949	4.2809411692	4.479448	4.0965724871	3.5784222687	3.8858117688	4.1567874313	4.11263	4.0492174051	3.9334547344	5.361251	4.3405475749	4.012114	4.609220193	4.2343062284
ZFP36	3.509033	4.0964879949	4.6321037562	3.7441242826	4.2588710549	4.328716	4.1883376339	3.979136	4.4254330815	4.0127423342	4.317191	3.63929	4.0113500971	4.5762062718	3.9186419735	4.4762054578	4.609004	3.768865477	4.22809	4.42708489	4.184106978	4.267423	4.159201722	4.046134	4.960767	4.1902660889	3.505526	3.8592938869	4.5095890954	4.3259830864	4.2066190098	5.1363364792	3.176512	4.160329	3.9918567073	5.4061591294	4.203499	3.9160318744	4.6647120606	3.5389685533	4.5153221291	3.797451	4.2798605005	4.4394736838	3.386558	4.1431647766	3.968872	4.122184537	4.0588314318
CARD6	3.832927	2.8213708073	2.6010815452	3.2923117491	2.0469313692	2.561305	2.120935485	2.710051	2.2354083767	2.911204713	2.629988	3.058923	3.1661311382	2.9079341765	3.3474084894	2.903102063	2.54063	2.6409789373	3.294385	2.075766717	2.2935323409	2.50773	2.870822472	2.399866	2.786807	3.4494187255	3.398171	3.1482637822	2.8670683836	2.3469091275	2.6291157656	2.810926506	2.720994	2.790923	3.1179294424	2.7352350964	2.268688	2.3100617854	1.7925250503	2.7539909722	1.7749558423	2.98195	2.9090701029	2.9579848644	3.020314	1.8336711094	3.106074	2.7973431332	1.8553998342
MCCC1	1.91798	2.1830186833	2.5202974856	1.82097893	2.3447462108	2.196332	2.4650047863	2.397475	2.3048802673	2.0773847845	2.541566	2.243282	2.113920624	2.2704944087	2.1899949119	2.3743104161	2.136669	2.568478378	2.001671	2.778547655	2.686939747	2.436228	2.0887264638	2.50045	2.466614	1.349989639	1.960133	1.6174096765	2.0555306099	2.3306312754	1.8188135526	1.4407345799	2.18316	2.005805	1.865817751	1.394278502	2.1772	1.7888345156	1.9773293275	2.0567900316	2.1577964808	2.036562	2.2630994383	2.4087728176	1.322372	2.4232802755	1.898202	2.0216446145	2.799056455
HK2	2.380328	2.2204179158	2.4894842419	2.4367058444	3.4699903697	3.154801	3.1493826864	2.651471	3.2115157501	3.3162756196	2.25612	1.984694	1.9075788258	2.3586435503	2.0262177358	1.9815004105	1.844243	2.0640029675	2.043638	1.956814199	2.5994566015	2.610669	2.6995734189	2.605575	2.789717	2.8099830301	2.762963	2.8944977023	4.127739585	3.9425937767	3.8492868416	4.4407312298	3.125624	3.772506	3.4025154776	4.4611898647	3.677128	4.2164176471	4.1040227225	3.8414886382	3.813447968	2.504803	2.8485538975	2.4685268269	2.568054	2.0239794762	2.769558	2.4753670751	1.9990545018
TRIM21	3.443666	3.0973150339	2.9957650639	2.8976951836	2.7077865227	2.640655	2.7376209376	2.276649	3.0612908666	2.707122973	3.054063	2.923147	2.900603501	3.0462672672	2.9099193795	2.91842146	3.142672	3.2398597249	2.837649	3.387293291	2.7323528904	2.645144	2.3007970427	2.591162	3.734725	3.2053672453	2.908478	3.4671286019	3.2349919111	2.7181298727	3.1407399481	3.2650391098	2.866266	2.805457	2.6184243178	3.1096752465	2.327334	4.3575063329	2.7649855998	3.024215794	2.7585689554	3.470386	3.1383671169	3.7504612795	3.424646	4.2289536091	3.638952	3.82920357	3.4554439209
ELOVL5	0.2455154	0.582419679	0.8646475073	0.3447757807	1.440231541	1.392077	1.0306160599	1.075959	1.6018086034	1.0982674993	0.8045857	0.5654458	0.2586833505	0.870707647	0.4663770399	0.6190844631	0.4054395	0.6625642474	0.3095893	0.942817543	1.0891956684	1.219147	0.899568151	1.088211	1.374826	1.1040196824	0.8576716	1.0854657564	1.7228163381	1.7704690694	1.757757996	2.1579648775	1.15709	1.631723	1.387362105	1.7662088442	1.407478	2.0362527308	1.809288236	1.8411840548	1.9737771915	1.27896	1.5248410414	1.0735555299	0.6928347	0.8551922248	0.9370461	0.8449453925	1.1089474831
PRR13	3.626816	4.1538852896	4.1691267041	3.9998574103	3.9297163879	4.124255	4.0205687948	3.450272	3.6927103037	3.7560329439	4.23088	4.189162	4.0515422857	4.3438014492	4.1077957746	4.2567062282	4.060752	4.4051451078	4.267058	3.959533177	3.6346131838	4.172057	3.7888291525	3.874948	4.70236	4.1815496773	4.576819	4.6980986044	4.3366960841	4.2579239375	3.9809988712	4.7080481637	3.621487	4.279836	4.2171417516	4.5634237125	4.131883	4.1455459936	4.211442804	3.4991033799	3.8771893212	4.203106	4.5397665314	4.3754211201	3.83339	4.0487274869	4.794798	4.6190375299	3.9273258961
SCRN1	2.292405	1.7493534881	1.5578320895	1.8313183985	1.4077146366	1.567283	1.3757310307	1.40759	1.4150441622	1.2891230121	1.469058	1.840885	1.9832017802	1.6301637715	1.7410345352	1.2297287449	1.908112	1.1917311368	1.687653	1.558248034	2.0322256706	1.418591	1.2360060939	1.703752	1.877238	1.6023645769	1.809637	1.8816815275	1.6715791274	2.1142980001	1.7545469937	1.1788432671	1.640315	1.581497	1.8493533525	1.3390578863	1.195528	1.2750845142	0.8717686267	1.7313118123	1.2351782252	1.362021	1.2988734795	1.7441286273	1.535368	1.04515817	1.444299	2.0262599966	2.1751271297
NT5C2	2.039862	2.4955674736	2.8281587533	2.2932870616	3.1795398695	3.250224	3.2214552334	2.702263	2.9819105271	3.2754156595	2.507275	2.343781	2.2378716399	2.7413714189	2.2089586723	2.5476576148	2.541861	2.7795389513	2.459481	2.442545787	2.7899734448	3.081522	2.6345982109	2.743765	3.1054	3.1269367139	3.028951	3.6144500132	3.8262213225	3.4664647228	3.6379812373	4.3795731626	2.946929	3.485196	3.3675790622	3.7275800452	3.471358	3.8646945665	3.9240625485	3.2151499544	3.4730433167	3.319663	3.3418735218	2.5322816275	2.715585	2.9812483204	3.159645	3.344381736	2.4258802208
ROPN1L	1.028456	0.8547876098	0.7301828961	1.0177216294	0.3711189601	0.695987	0.8104363554	0.1953831	0.4361734336	1.1141732148	1.255554	1.142514	0.8530151035	1.1553593621	0.7707996663	1.0969406188	0.7853776	1.3989466899	1.726079	0.670869301	0.6495749261	1.248482	0.8628032511	0.4204024	1.291301	1.6849183833	1.192368	1.8260602966	1.6089043841	0.7264680098	0.8268417277	2.2833464724	0.5945222	1.492632	1.1474929542	1.8735730094	0.7397159	1.7467497371	0.8104949314	0.9617132973	0.7438864667	0.812097	1.6061382115	1.5848474779	0.9941558	0.5764999004	2.244631	2.1743678306	0.3197363231
MAP3K2	0.5304853	0.3187702887	0.4549966805	0.877117321	1.096422379	1.075607	1.3752838711	0.9386692	1.3176216315	1.7620092911	0.5544447	1.067432	0.2780246031	0.3456993796	-0.3988053917	0.5537037035	0.6661638	0.8147098084	0.4180872	0.621080979	0.746686481	1.137176	0.9033037913	1.101037	0.9499608	1.1241273092	1.318606	1.7331454695	2.3926565683	1.5245076381	1.7361566963	2.3134612133	1.560089	1.414793	1.7347335185	1.530615647	1.792024	2.3037838516	1.4044881293	1.9259932139	1.8960387879	1.177306	1.1692218572	0.3370937976	0.6733051	1.2024026082	1.330772	1.7420480265	0.6649676903
IL2RB	3.026655	4.3392756042	3.412111107	3.2732581823	3.6509225744	3.773972	3.5037491627	3.936479	3.9199128774	3.0022662883	3.407258	3.902515	3.8427382443	3.8067112223	3.1823855764	3.301220745	3.772767	3.2040556396	3.177925	4.196545363	3.3554601262	4.011734	2.8956149076	3.61535	3.940732	2.4954352149	2.507721	2.4237304529	3.5734112477	3.6417858831	2.7647818576	2.0839081409	3.26427	2.708097	2.9831039938	2.6814818913	3.265801	2.6378619888	3.2808407829	2.6391447653	3.8565121763	3.165591	2.5962771292	2.9356586041	2.099344	3.7162541708	2.18913	2.6356932296	3.279223667
LRMP	2.839897	3.0215992047	3.422701331	2.8510407343	3.4645937684	3.24141	2.6531488106	2.958364	3.7744871806	2.9998141899	3.295202	3.305777	2.7661506425	3.8283980477	3.1043898641	3.5413646079	3.578774	3.5477922084	3.304109	3.849092953	3.1164062913	3.400284	3.0911016441	3.359269	3.498865	3.6379857333	3.189444	3.4069918944	3.8311215395	3.1165599283	3.8524240661	3.6340421627	3.227511	3.30751	3.2273431426	3.8689694804	3.14625	3.6935337916	3.2653434916	3.0364178256	3.4475418851	3.648207	3.777264174	3.7169943218	3.329527	4.1725453074	4.012634	3.7984031794	3.6986431678
GNAQ	1.966145	2.182388297	2.233105283	1.9886127171	1.9449223836	2.340421	1.9908491505	2.107242	2.1760708499	2.328404577	2.524974	2.21876	1.9328447085	2.3064646916	1.8102696681	2.0765599292	2.118809	2.8980401259	2.151603	1.979385726	2.2539886956	2.354666	2.0532408273	1.860936	1.845158	2.4220584139	2.28531	2.0439343775	3.0236939935	2.18312682	2.5585352394	3.0709313031	1.560887	2.314419	2.5263818657	3.2831666712	2.436032	2.4936195891	1.9165851506	2.2350883972	2.4099245732	2.146346	2.3245329511	2.4691923107	2.007755	2.1629093894	2.124423	2.1957483421	2.177974619
CLEC1A	1.03671	0.6961844683	0.4295380922	1.0126589317	-0.4724672476	0.07667192	-0.2498029954	0.02556216	0.2256634839	0.3949633425	0.6645299	0.6275744	0.4379544094	0.6724952996	0.4870535032	0.8529727537	0.7740549	0.8316936189	0.8099705	0.108479111	0.3390648558	0.825127	0.5482459932	0.2098791	0.7536396	0.9227623798	0.7686281	1.1357244721	0.5996188441	0.2228209743	0.4372807828	0.4675421459	0.1635918	0.4960172	0.8639004697	-0.0223176596	-0.06126366	0.5226077895	-0.2698133722	0.2207203772	0.1573276383	0.718816	0.7724682336	0.9949986617	0.6899687	1.0636923757	0.7259025	1.4859241491	-0.1668313528
BCL9L	1.565989	1.2086522577	0.8930851632	1.4970639591	0.8617797542	0.6383701	0.9316181215	1.190387	0.6806844686	0.8533042003	1.135018	1.236537	1.3348767243	0.8028206409	1.4203757345	1.1880364254	0.7202746	0.7755582207	1.188696	1.113712255	0.7655147374	1.006751	1.1445035138	1.116273	1.585855	1.5526462715	1.449333	1.2531129542	0.9958384986	0.2522390503	1.2851307002	0.6436500891	1.234221	0.844522	1.0675720908	0.4710399881	0.6200145	1.0679735565	0.2567191369	1.7405647978	0.8327373425	0.8158548	0.7695982123	1.5090827935	0.9618683	0.9646757809	1.071745	0.9007569373	0.9300918147
ETS2	1.220352	1.547656253	1.5724728309	1.787467734	1.0601353693	0.9807764	0.8549589622	0.886037	0.9716745546	1.0464473057	2.354309	1.43078	1.5198281766	1.8295521907	1.6190283173	1.9246179601	2.130057	1.9651150834	1.749546	1.4180707	1.3223294004	1.628048	1.1501081854	1.31648	1.794766	1.7530179743	2.593973	2.2408663505	2.1698103754	1.9650812628	1.6742478247	3.0049767962	1.342107	2.007566	2.479136143	2.5849914947	1.333422	1.6007030063	1.2645647855	1.5250755843	1.3324882997	2.382635	2.3146188597	2.4946808835	2.059653	1.6276843451	2.473159	2.8612855249	1.44368194
SIGLEC5	2.977946	3.2342357741	2.6322823206	3.2510698085	2.32040145	2.602408	2.1176944421	1.810254	2.5636079297	3.353835485	3.309722	2.392364	2.5232843068	3.0164581392	3.3342457044	2.5779403376	2.835986	3.4961295573	3.163557	3.243697309	2.702418661	3.001064	3.2033099275	2.168674	3.312751	3.9705320745	2.719707	4.0022879249	4.2167358891	2.2152105129	2.9123735834	4.0811253632	2.809965	3.423323	2.5984027386	3.8669827638	2.65608	3.7901744476	2.5320386092	3.3461635247	2.2600697233	3.05254	3.2595980108	3.9205507926	2.933229	2.9963611383	4.412942	4.652238007	3.2118110746
FES	2.539076	2.5227425306	2.574017334	2.7935598078	1.4503387932	1.683325	1.137138227	1.470943	2.6712687164	1.8815521811	2.101889	1.973597	1.7833434578	2.5624280471	2.0796491695	2.4175469644	2.910892	1.9056527124	2.202426	2.653003246	1.4740823004	2.157016	1.4773640933	1.885518	2.767281	2.6925200389	2.372154	2.8862116443	2.200997638	1.7075713847	2.3608505949	2.6292680844	2.320784	1.633512	2.1666884749	2.4400327036	1.794432	2.2676176427	1.6586854664	1.4812219467	2.0439686593	2.248138	2.1738914753	3.1326204742	3.216156	2.8271579636	3.221898	3.0824629082	2.915293407
WSB1	1.212197	1.2721056631	1.9585252788	1.2103619683	2.0104793898	2.238644	2.2464550773	1.948898	2.2436640015	2.3078745314	1.082852	1.098692	0.8356433207	1.4242242398	0.8391169876	1.3568459635	1.171859	0.8712796767	0.9972168	1.358065007	1.6751908117	1.990797	1.4996748182	1.659627	1.714932	1.5697720546	1.271527	2.3138394808	2.472786741	2.6119688128	2.3956575961	3.7115312295	2.280508	2.508597	1.8336268569	2.8476964286	2.534242	3.0278348073	3.1080172302	2.5196003015	2.7984959343	2.362635	2.4577567182	1.2781317903	1.608208	1.3534150658	1.258121	1.7560715203	1.190354892
PLEKHA1	1.257113	2.0980154103	2.4552781212	1.6869412497	2.1312893737	2.343714	2.583430399	2.549569	3.0480592541	2.1637977261	2.295609	2.227427	1.8580004946	2.0049676008	2.0675117391	2.0622283748	2.425282	2.3059969342	1.468167	2.79415134	2.6963548777	2.353022	2.5315613514	2.594819	1.855558	0.9671132943	0.8215468	1.6263861777	1.6326741711	2.2356124053	1.5453831765	1.079908145	2.30957	1.989201	0.8609659367	0.715507299	1.886498	1.6435173811	1.9133351623	1.973659417	2.323756622	1.881572	1.8695815578	1.6214506946	0.9615388	2.4570150337	1.49501	1.7377439981	2.6837881174
TLN1	1.478899	1.3490886843	1.3151696669	1.9863128487	1.4706452977	1.518674	1.28175837	1.281132	1.263662756	1.3044404153	1.668434	1.366492	2.0283014987	1.4177303682	1.4211146688	1.3132531695	1.440454	1.6166026908	1.421045	1.252943123	1.3411016947	1.151936	1.3706593592	1.595035	2.326232	1.9165458909	2.938921	2.3673582546	2.7679831323	2.3227690273	2.0019356591	2.488678724	1.489176	1.957864	2.7721083955	2.7511981682	1.795638	2.0569161606	1.7099190469	1.6437251899	2.1036122815	1.808206	1.527830961	2.7439100304	1.642794	1.6475662943	2.676208	2.50525633	1.4811009007
PLCG1	1.549716	1.5850533886	1.7040473992	1.8396135332	2.0241339673	1.954247	2.5852105142	2.199977	1.7534710522	2.3296047703	1.5591	1.585419	1.8255107052	1.3145652869	1.3604107034	1.5089831096	1.354334	1.2360679179	1.325584	1.400889907	2.015921771	2.024695	1.9320545119	2.097554	1.749502	1.417848021	1.350221	1.4743079504	1.9070757901	2.2606227264	1.6846207041	1.0475757192	2.009615	1.812032	1.5668985033	0.959315851	1.908044	1.3897923944	2.1603650399	1.511052006	1.8314647812	1.169068	1.202915088	1.4293629407	0.8243017	1.305053421	1.483412	1.3509708834	1.2238229446
IL13RA1	1.51069	2.2725690611	2.1399640018	2.320897776	2.4098057217	2.235392	2.1058509945	1.645841	2.2853246678	2.165796067	2.606846	2.215565	1.9154831246	3.1075716992	2.4207665029	2.829621878	3.197236	2.3765727702	2.564933	2.67077254	2.3305414783	2.954008	1.9925830205	1.821416	3.234136	2.7876684459	2.271647	2.4100753876	3.2109153482	2.3300433333	2.7177658082	3.5577447085	2.029597	2.467461	2.5400889758	3.1458995891	2.466614	2.9092650326	2.339215236	2.0260796803	3.0145441181	2.943937	2.3198781717	2.4239355296	2.564834	3.0810527443	2.889901	2.7209105103	2.5955186236
PHF20L1	1.395423	1.3532010581	1.4703830179	1.5956134623	1.8235220784	1.874834	1.7962542614	1.648433	1.7284870778	2.2223657672	1.460754	1.407422	1.3003923743	1.3558669082	1.2404711406	1.2826134864	1.173814	1.3766836172	1.426807	1.067319221	1.4683593221	1.648091	1.5768246564	1.523218	1.592835	1.7201642205	1.700728	1.9215387278	2.3264296795	1.9086249214	1.9401169305	2.7798500919	1.813841	1.817147	1.9949775634	1.9794080136	1.905716	2.5671554079	1.9156562334	2.1303006264	2.069793513	1.494349	1.6705038758	1.1744337772	1.166396	1.0201687362	1.687968	1.5953002894	0.84656563
RHOT1	1.339464	1.3248902322	1.872650462	1.0790701404	1.5108851519	1.643416	1.6791798646	1.399043	1.5221684742	1.9121241465	1.690755	1.460202	1.2423996136	1.5152796361	1.301532514	1.2858328921	1.726454	1.7622927418	1.090812	1.607972967	1.5066743455	1.39915	1.4188980886	1.501353	1.530073	1.4075597041	1.469317	1.8256655963	1.4549828643	1.4961309806	1.6943782182	2.4764573696	1.24996	1.459925	1.1653308506	2.0908932783	1.916538	1.8914068864	1.1391130761	1.3786015074	1.4653128167	1.947049	2.1449777243	1.3849599282	1.728805	2.0613883973	1.587757	1.7512939032	1.6124719545
NDEL1	0.6033775	1.0127010777	0.9898611921	0.929043086	0.9258199646	1.158575	1.0464954934	0.5873178	0.6408270493	1.023258633	1.258801	1.246016	0.9315589534	1.3261203496	0.8367910566	1.2498399061	1.101221	1.5547115658	1.110352	0.837954008	0.846485518	1.258667	0.9667669083	0.8942951	1.327831	1.4084255613	1.392511	1.4851574479	1.9665241577	1.1389844963	1.3781598026	2.2721461907	0.8297154	1.41649	1.5042891372	1.7973242341	1.23476	1.9654147483	1.3620764299	1.1118646518	1.3552583336	1.396656	1.7455397678	1.4957301661	1.000081	0.9010176386	2.099886	1.6123223228	0.8277338697
KIAA1958	0.83745	0.2984447597	0.0099677112	0.8212691624	-0.1790961408	0.04755315	0.1713584696	0.01091912	-0.4014151618	0.5449110977	0.3480814	0.5011856	0.6905838191	0.4847724306	0.5976396632	0.2850257266	0.2518913	0.3787163565	0.7650716	-0.423365093	0.1206146568	0.2682667	0.5051305036	0.1124876	0.4872329	0.789621871	0.7439187	0.7039151189	0.2950804183	-0.0281453548	0.1686302058	1.0561413445	0.3754394	0.3466314	0.6778071271	0.1926506923	0.04696484	0.3175871953	-0.3776468974	0.4451396317	-0.4262272351	0.6967225	0.5741123399	0.4255067224	0.6124798	-0.0425321935	0.7583596	0.3945116761	-0.4595513146
FRAT2	2.611053	3.0423804205	3.5456146159	2.8225936907	3.0349347252	3.37098	2.8787645019	2.281905	3.2400749108	3.0014115359	3.681807	2.998908	2.7401198287	3.5442828057	2.9525130034	3.6273483357	3.721134	3.6301049124	3.557056	3.417729853	2.6781468284	3.434471	2.9096376412	2.732583	3.512851	4.0207171612	3.438909	4.1786102479	3.7292402763	2.8938776978	3.1153634969	4.2345600304	2.423843	3.28093	3.0086789576	4.0213348933	2.846028	3.6433887062	3.6205993773	2.6683737579	3.2803236944	3.653496	4.0762249101	3.421129888	2.871898	3.2211968126	4.211299	4.3059883551	2.3835480442
LRP3	-0.1118957	-0.0459097826	0.2561896698	0.2386611229	0.0204014583	-0.2084484	-0.4639097623	-0.5019435	-0.2237611431	-0.2182856912	0.1299882	-0.1055925	0.2445860671	0.3428253879	0.2649550022	0.1840621576	0.4177707	0.439714737	0.2622007	-0.185637832	0.0523655301	-0.01725327	-0.1691762831	0.01522948	0.3149917	0.270517227	0.996771	0.7128584862	0.0709257968	0.0768182787	-0.1282020041	0.3645513658	-0.2520126	0.1301082	0.4665865749	0.617344497	0.6140137	0.0416080504	0.3531072487	-0.4083461374	0.3307786211	0.241481	0.5538051981	0.4106496342	0.3990298	-0.2428795942	1.023013	0.6364220324	-0.0724605329
USP38	0.897011	1.3228757638	1.5513401903	0.9965523885	1.6243908197	1.637096	1.5037877753	1.413633	2.003300863	1.1498703758	1.451981	1.239008	1.1099778647	1.6858589712	1.1973278169	1.3389301654	1.554226	1.4238425918	1.123988	1.627481963	1.5356544963	1.592957	1.5358323285	1.361318	1.17368	1.3775874291	1.059139	1.2418033308	1.625105221	2.0784057025	1.9336666057	2.4911488746	1.96552	2.007279	1.2478710927	2.64055268	1.578955	2.1328647805	2.4151858914	1.7445928454	1.9172937757	1.968293	1.8927554869	1.4512637339	1.378676	1.7960557421	1.679295	1.0781179292	1.5019901624
FEM1C	1.498203	1.641541602	2.0890250591	1.3964365091	1.9716382657	1.642789	1.9973953863	2.016025	2.2422649533	1.8020716008	1.945189	1.600256	1.0538658105	1.8581121425	1.7248503114	1.8693334537	2.050165	1.6219128559	1.372342	2.122297563	1.9464068221	1.700486	1.4087956717	1.507244	1.106443	2.1443909902	1.094268	1.8997330536	2.3632679083	2.2476697928	2.4699715759	2.6168589662	2.527736	2.243182	1.1903569154	2.7278272651	1.644009	2.4029213917	2.0639917248	2.1568616365	2.3175998559	2.44748	2.0576016584	1.9546505514	2.099584	2.4222429253	2.599417	1.853029573	1.6823285047
ZAK	1.558197	1.3114101186	1.0657041268	1.4916226492	0.1831860376	0.6605027	0.4293644872	0.5693564	0.5621035568	0.8678199485	1.077935	1.053336	1.2323461509	1.101027283	1.0880726013	1.1298758339	1.076881	1.0319796848	1.246983	0.677839487	0.9543722103	0.8249653	0.8750675621	0.7134963	1.362049	1.4963665316	1.652407	1.1929496224	0.9953922056	1.0261434929	1.0756618968	1.1316695944	0.9482591	1.035108	1.4379108152	1.8115157059	0.7782618	0.8762380183	0.1486527341	0.8431391858	0.3554088751	0.8585646	0.7725369199	1.2360892929	1.466132	0.5324830059	0.8269044	0.8463846936	0.8240254303
ERO1L	2.149999	2.5166560239	2.6143035832	2.5682546082	2.0387743966	2.588812	2.5498215258	1.913465	2.8090291011	2.8294710579	2.589471	2.826451	2.446814844	3.0680309394	2.7853033858	3.0231840472	3.048059	2.9231017426	2.463526	3.082976295	2.5222415637	2.568943	2.6370554023	2.473576	2.458255	3.1574498715	2.835871	3.0155483878	2.8941346841	2.661531397	2.7680707138	3.8817130259	2.422218	2.983148	2.8111503851	3.2262111363	2.728066	3.2019697237	3.3050195335	2.8091253268	2.9828509633	3.487485	3.6878536237	3.1296758333	2.318089	3.3762802357	3.680149	2.9852264051	2.8023341007
ATXN2L	1.329529	1.0452155835	0.7571576626	1.2575829868	0.3547381442	0.5550819	0.52251291	0.7485643	0.1272917827	0.8113561379	0.648405	0.9759476	1.056739271	0.7058068586	0.9327659334	0.7908640735	0.7994553	0.6750987711	1.119221	0.423191216	0.7861597802	0.8635777	1.1094274024	0.9209793	0.9197617	1.2176868072	1.245244	1.1975923444	0.6470652733	0.5122247818	0.5288030523	0.6913499835	0.8396574	0.7295286	0.9427848547	0.2773549861	0.262413	0.8192072318	0.2208952454	1.1669238043	0.171920593	1.046725	0.7929207263	0.9084216683	0.922225	0.4434817089	0.9538775	0.901571916	0.3462164908
CLEC7A	1.71516	1.7686631566	1.7633821931	1.4253912681	1.9986928381	1.97034	2.1889305121	2.061654	2.0827910604	2.7454136269	1.595276	1.349291	0.8702451072	2.0996543067	1.727962015	2.0811291265	1.786015	1.8981312764	1.823756	1.441172188	1.8380272635	2.393228	1.9457791411	1.522691	1.520394	2.0188806779	1.757528	2.0920147018	2.3238370753	2.7251045527	2.567149187	3.3437107885	2.221955	2.668101	1.7901850128	2.8043271691	2.506687	2.9589330836	3.0751381739	2.7071508764	2.7936112629	2.407803	2.4815428308	1.500367336	1.887411	1.613795541	1.896317	1.9879410672	1.2866766912
IL11RA	1.612832	1.311697706	1.2137150807	1.8692489172	0.9049064111	1.044768	1.2315846108	1.461608	0.6395879577	1.72720311	1.39343	1.532279	1.9500555123	1.5646297743	1.7387322403	1.9194694882	1.933218	2.0204957535	1.613273	1.057322339	1.4520270257	1.40617	1.7466164521	1.745579	1.444623	1.379078153	1.751938	1.4048963124	1.1028816393	1.2771851385	0.9309863402	0.8210881869	1.182924	1.338632	1.6271210418	0.5626238429	0.9418035	0.5851630542	0.912217138	1.2624819428	0.637003794	1.666376	1.8059074919	1.8656252814	1.264281	1.1386389203	1.673392	1.503773063	1.1650488825
SORT1	1.741321	0.7032122468	0.8579802163	1.1803508664	0.6441127615	0.4779011	0.5782963172	0.4159253	0.51250303	0.7158483676	1.100149	1.085777	1.1903377666	1.1682579517	0.8201297463	1.1897927827	1.035634	1.114218282	0.7708284	0.544542093	0.9965269453	0.8626669	0.6648568601	0.9045976	1.396607	1.1538612322	1.526154	1.4679761058	1.8649319004	1.1344564626	1.0024290473	2.1840149054	0.8738229	0.8990773	1.7135807978	2.1318657329	0.9570699	1.0005029051	0.5316173867	0.8575713917	0.5907747273	1.148551	0.6932199026	1.2643315475	1.490474	0.9574359118	1.615765	1.7169121145	0.7226997399
PELP1	1.652174	1.9416512572	1.6551205125	1.9836997276	1.3770497357	1.368596	1.3145146245	1.52209	1.7650279208	1.059003386	1.588199	1.582872	1.8587180196	1.3333512086	1.6206326583	1.4268184071	1.281964	0.993976289	1.429573	2.0436538	1.6690321402	1.133657	1.5024335682	1.86343	2.010008	1.5592637461	1.587051	1.4790323221	1.4802960711	1.4564656797	1.8415481159	0.9161458594	1.880221	1.469724	1.4707215166	1.26342836	1.17236	1.6550125802	0.8436285911	1.7292246608	1.2139918793	1.152723	0.8456490675	1.3813258596	1.476662	1.6709599695	1.506016	1.1852605639	1.8605879508
IVNS1ABP	1.813682	2.2166529531	2.0712346982	1.8267986018	2.1399174276	2.468065	1.9082480283	2.048429	2.4184431587	2.496629836	2.264759	2.448289	1.824650703	2.3485820692	1.81854217	2.170230048	2.145451	2.354175861	2.077718	2.264202626	2.1993685629	2.568942	2.0756694965	2.062351	2.224492	2.6203932999	2.198862	2.759680275	2.4749721298	2.5237292336	2.5256277748	3.2145626314	2.259127	2.329395	2.2589593317	2.68349463	2.136147	2.9011234809	2.2448036616	2.5256338577	2.6535365977	2.473928	2.9945833572	2.3205712088	1.926589	2.5950252673	2.869218	2.5951475899	2.2602881708
CPEB4	0.8267651	1.0464784565	1.1310340137	1.1329699259	0.2866355802	0.3331894	0.3034099371	0.861177	0.2934455723	0.9137951374	0.9116035	1.074024	0.5890312526	0.7321620941	1.27531286	0.9243997765	1.446548	1.0511722506	0.8061743	0.274303493	0.8990616295	0.7447876	0.6328639627	0.9160131	0.7433726	1.2535005744	1.636627	1.2354510725	1.6063446103	1.066917611	1.3017963539	2.7465339198	0.4856988	0.969455	1.523679991	1.8160940704	0.4853473	1.0224100996	1.0219459873	1.402488666	0.2905383708	1.961261	2.2236460957	1.030770471	0.926695	0.8359996983	1.813375	0.9482066954	0.7141053973
FPR1	2.544246	3.0259869676	3.3269195667	2.8317435196	2.672002599	2.892805	2.6020472771	1.966067	2.9900190103	2.9253933194	3.334714	3.030819	3.0173541116	3.342565134	2.5298605998	3.1536862015	3.428422	3.1968011638	3.298907	3.082010401	2.4598899472	3.612808	2.9937480702	2.021464	3.535605	3.7559340653	3.483807	3.9024528614	3.4160184643	2.9589252349	3.0490873699	4.1306199627	2.508284	3.42435	3.4113781768	4.1272614852	3.032574	3.8806666993	2.6725246468	2.7505042522	2.9631634589	3.51201	3.1098938978	3.2103141405	3.061573	3.1132642477	4.365875	4.2596681245	3.0926953466
SCYL2	0.7448234	1.2221208891	1.6268298213	1.0074929853	1.5955309715	1.393188	1.7873302826	1.599437	1.8711959959	1.2506280996	1.04699	1.097273	0.875990505	1.2685195369	1.1599974849	1.2958804441	1.442483	1.3480130274	0.9012883	1.47640845	1.6350423264	1.553369	1.2741251894	0.8849079	1.466874	1.8632196336	1.114541	1.3937262918	1.6870532693	2.0630078411	1.806833682	2.258517974	1.5517	1.763559	1.4817665228	2.5999277287	1.523082	2.2386646028	2.0826069911	1.7092675167	2.2592947063	1.902254	1.9151427188	1.5996038546	1.243833	1.5664219424	1.583834	1.3313839857	1.3179412722
CD6	0.6715742	1.4332171847	1.3877067236	1.0695739503	1.1683766644	0.9498629	1.6015077172	1.310304	1.178324121	1.0521686918	1.45454	1.102722	1.5187441421	0.9659283724	1.4500822508	1.2204192872	1.517593	0.7996080579	1.065885	1.697176838	1.2941227322	1.149311	1.3635786294	1.615195	1.118837	0.2335320107	-0.1375339	0.4193538467	0.1477680831	0.5318393026	0.2871745604	-0.6915259435	0.8546889	0.3758215	-0.1025669812	-0.4378050121	0.3510223	0.1482819605	1.1041621781	0.2035419917	0.8796676498	0.772448	0.6704925026	0.9002951028	0.07766987	1.7318759661	0.9059615	0.7000627755	1.6395503319
OSM	0.9392319	0.7612040245	0.6832867534	0.6661745633	0.1756153627	-0.03828829	-0.3711398498	-0.2458508	0.3924379711	0.6851560564	1.131708	0.2996679	0.5699975966	0.9286864419	0.8271824064	1.2027661619	0.9804843	0.9712216641	1.331157	0.444084609	0.0741469183	0.498865	0.2829318924	-0.06346226	0.2557702	0.7025367683	0.8317366	0.613555543	-0.1746027522	0.2299634176	-0.2044773145	2.3647543019	-0.2373947	0.4983844	0.5432031663	1.8426431399	0.4880759	0.5636130052	0.6224115397	0.115324699	0.2708745899	0.6797029	1.2628745835	1.3610949549	0.5592314	0.3697938704	1.286178	0.8165178586	-0.1541916648
B3GNT5	0.216857	-0.2607733434	-0.5411128002	0.2341957689	-0.0361553454	0.67356	0.2615487538	-0.1501616	0.2111031011	0.6250249526	-0.6633608	-0.3216028	-0.1999299349	-0.2865246907	-0.169839449	-0.4039922991	-0.7480428	-0.4122556699	-0.09262866	-0.867017136	-0.0821931886	0.1597335	-0.0904629057	-0.5000893	-0.2177853	0.3082753462	0.2096668	0.0457057142	0.5020276823	1.0583928602	0.456313649	2.0924227619	0.5730536	1.042622	0.3514994	1.162548539	0.3110391	0.7645413802	1.0276916676	1.2925389729	0.8075047755	0.02198578	0.137127429	-0.2390008883	-0.1726528	-0.9362433884	-0.1267061	-0.2815616254	-0.9069237943
FCER1G	5.029665	4.83699669	4.6814754853	4.4951413537	4.2734639915	4.106153	4.0923774778	3.828964	4.3989764061	4.5255436912	5.140347	4.826626	4.6035655753	4.5926549141	4.8659790105	4.9255113438	4.688939	4.2690911164	4.908185	4.467959623	4.1990416702	4.668238	4.0091631278	4.289022	5.052223	4.6751384475	5.107964	5.2134798656	4.5108074065	4.6817598245	4.5211630432	5.3833977205	4.250254	4.260774	4.7872271523	5.1075110895	4.43425	4.1065382914	4.1791007862	4.2399087371	3.8749312925	4.502771	5.174184128	5.0840977063	5.413721	4.8371341589	4.479638	5.3160374084	4.5175261533
ABCD1	1.733494	1.2141661726	0.7385177815	1.5467369572	0.679280279	0.470445	0.7993194926	0.4994574	0.4080199435	0.7178890517	0.8383911	1.012698	1.4579899504	0.9928356233	1.2084006339	0.8267465434	0.997961	0.8649721716	1.086136	0.878738732	0.6360933956	0.8167887	0.833351715	0.8125478	1.220763	1.6224961529	1.675405	1.2733158756	1.1506458933	0.3230750953	0.7825404119	0.9242200397	1.143042	0.7946905	1.5891790213	0.7530631028	0.467738	1.6145568652	0.2793351598	1.4477590439	0.5360003692	1.042752	0.6715835667	1.216867473	1.501092	1.3602949661	1.369712	0.9771035776	1.1619933061
ZYX	3.220384	3.7748587395	2.9713757023	3.7550541293	3.4957871577	3.421	3.2749711838	2.783554	3.6994460853	3.3167859721	3.322869	3.57441	3.7878863449	3.3059069969	2.9741651085	3.2195609195	3.596603	2.8606280898	3.302721	3.518069527	2.8921302841	3.513777	2.933146442	3.420387	3.780283	3.7948516405	3.891573	3.673825386	4.1903200862	3.1907522483	3.984022081	4.2069007727	3.441496	3.43574	4.0260556279	4.1800254605	3.230968	4.6870436264	2.747846231	3.6950334469	3.8883403157	3.023756	2.7330121357	4.1342725359	4.1394	3.6795890208	4.194481	3.9741070503	3.5810733937
FRAT1	3.001123	2.9489365456	3.152527584	3.0316440493	2.9587658659	2.931307	2.8731999561	2.421466	2.8720587139	2.9343970873	3.095879	3.159465	2.89394436	3.399256585	3.170496553	3.4007721278	3.61455	3.2284633831	3.420011	3.010454918	2.864987468	3.00002	2.8004061874	2.724145	3.209308	3.6782950101	3.335655	3.3605429412	3.8093787923	2.8555157961	3.1651388226	3.7889512748	2.852757	3.415463	3.4468371946	3.9521537674	2.972181	4.2435000941	3.2193462226	2.694982644	3.3901456962	3.237267	2.9445618473	3.3212406188	2.804045	3.0368545971	4.015406	3.7877449285	2.6697986946
LIMK2	2.654977	2.383773556	2.2527287152	2.52410302	1.8327312434	1.959295	1.8038285311	1.766325	1.5667680382	2.391808735	2.594248	2.26196	2.3541729792	2.3615124502	2.1557666252	2.2766041455	2.188492	2.4915728427	2.601719	1.82177378	2.0823334271	2.229211	2.0636687273	1.978504	2.48548	2.8254886191	2.637641	2.644046301	2.0498229498	1.989410251	2.1326792655	3.1768556117	1.920671	2.093966	2.3695550988	2.6349161283	1.923714	2.6247924947	1.9693998236	2.3718778454	2.0059030326	2.381408	2.3775722919	2.3969900108	2.159717	2.0700525721	2.94185	2.7280743539	1.8464688183
TRAP1	0.8439297	0.6404377198	0.7301577347	0.6073997551	-0.021966674	-0.1750984	0.1390376001	0.462158	0.1185720541	0.1179386625	0.5780441	0.6637762	0.3916346654	0.2471870384	0.9522635554	0.6868606516	0.6336538	0.5616971631	0.8192939	0.956793196	0.6059986154	0.31252	0.7158996164	0.9839942	0.6660625	0.4919198845	0.560063	0.3617050836	0.0181112049	-0.0647669518	-0.045808457	-0.5313316498	0.5005486	0.08870833	0.1744504321	0.0332293018	-0.01187943	-0.145628988	-0.1093202645	0.3789862941	-0.315567116	0.04544709	0.4744268409	0.7802750185	0.4506753	0.6892755672	0.6512153	0.1208099126	0.5106048769
SERPINB8	0.4463365	0.1955912284	0.4477455061	0.2643265785	-0.104087878	-0.2794184	-0.2135895163	-0.4835651	-0.4392349583	-0.5314934771	0.4323188	0.2256941	0.218237188	0.4238947116	0.3481637306	0.5269427776	0.4173937	0.446969582	0.2778933	0.200305455	0.1545091839	-0.1024067	-0.2215776806	0.04295676	0.6097033	0.3406400099	0.5103818	0.0573408057	-0.3618002064	0.2181094559	-0.1262780161	0.3565980062	0.01011071	0.1287288	0.3096718169	0.7394547371	0.09595878	-0.2833492122	-0.6468307054	-0.406910548	-0.0737226661	-0.1150703	0.365017235	0.3659564172	0.8244568	0.0839250776	0.8451059	0.2453150011	0.2775322045
NDUFB3	2.182185	3.3587201313	3.1677533703	2.136949536	2.8703299449	3.040233	3.1200691257	2.627614	2.9150762964	3.2073183504	3.230394	2.922575	2.1691142385	3.2221602192	2.877253928	3.9229874112	3.070795	2.5637675203	3.501556	3.205582195	2.9469453891	3.2018	3.0079263904	2.087512	2.762347	3.5418343468	2.197411	3.2162129263	2.7034701033	2.5966959075	3.3919712312	4.5331622521	2.787526	3.312263	2.1590040435	3.2472132997	2.283448	3.6589364374	3.2739462261	3.0908005522	2.3260673729	3.618226	3.9543655117	3.0824941128	3.618942	2.8935087659	3.295882	3.4573668212	2.9735758606
NMI	3.417235	3.8158853505	3.7257143459	3.3004077932	4.0932503455	3.983652	4.3667069048	3.983947	4.0890091416	3.9026205026	3.331964	3.215599	2.9726448826	3.7199430328	2.8902314846	3.3594399846	3.165494	3.582140083	3.075615	3.776529983	3.704479116	3.65876	3.5363306997	3.267922	3.767356	3.7235772154	3.2204	4.0103209123	4.4194413875	4.6435712558	4.4998597448	4.8794375039	4.118219	4.134764	3.5300269655	4.0582624766	4.101381	4.7884011494	4.2490861721	4.4498606088	4.4767787736	4.169857	4.0181360641	3.6727898713	3.686046	3.8600953688	3.409913	3.5592977663	3.2896913242
CREG1	4.494175	3.6095360454	3.5364982245	3.4392135456	3.5696638245	3.730432	3.1461626424	2.993781	3.7730272538	3.4375515637	3.812601	3.886206	3.0104708261	3.5968200695	3.5377916884	3.6930271823	3.837229	4.0015417262	3.768689	3.540272017	3.5547944969	3.54726	3.4110944221	3.216388	3.829739	4.6998437979	4.403711	4.0075883423	4.1052894259	3.6792257519	4.5626805712	3.9656919295	3.621275	3.617097	4.4508336899	4.1490998228	3.810187	3.9701548939	3.3542268572	4.0451789514	3.8065697455	4.425328	3.8617918248	4.6295780967	5.43903	3.7117951918	4.130813	4.4924907351	3.7175958661
STX11	2.40636	2.177245847	2.064369498	1.2585316115	1.6495249571	1.903486	1.8226814974	0.797398	2.2611869617	1.1243181734	2.138396	1.966357	1.5143124545	2.4415346045	1.6068340521	2.0220325698	1.759147	2.1547875676	2.202232	1.988005331	1.7058786183	2.062218	1.3845919535	1.270663	2.492505	2.4862234569	1.387849	1.7171791635	2.633184565	2.1075450838	2.4369821442	3.3100638953	1.615056	2.025093	1.7103234456	3.1551497362	2.109642	3.0611644555	2.1308095512	2.2598477561	2.5540505065	2.471073	2.3329818505	2.5459204605	2.760763	2.3043448462	2.736426	1.9695679939	1.7003182038
NSUN7	-0.7320893	-0.3110609248	-0.6252033631	-0.4762060423	-1.0358748099	-0.4570166	-0.8643375565	-0.7103817	-0.2369034841	-0.1082423057	-0.08757738	-0.5786091	-0.5668196128	0.0246251869	-0.4771395579	0.1126957347	-0.2072859	-0.1798123968	-0.5315462	-0.761868717	-0.7137929915	0.01461551	-0.5976879957	-0.6129999	-0.6087606	0.4546724419	-0.1358622	0.0987398359	0.3682347917	-0.7330551022	-0.8203864239	0.9465331291	-0.546186	-0.1881722	-0.1431231662	1.2254180868	-0.2806543	-0.2528748673	-0.0178154901	-0.4903821179	0.2112960745	-0.04889657	-0.1668775811	-0.253310244	-0.7352136	-0.6092358757	0.641953	0.0232135028	-0.690375264
ST6GALNAC2	2.490569	2.6453198445	3.0121950294	2.9755575938	2.7493794846	3.247842	2.0992105831	2.37151	3.0137042066	3.7815577537	2.541373	3.109965	2.5361057982	2.4146030758	2.612982397	2.597564922	2.825776	3.0100857502	3.301676	2.778091796	2.2287667633	3.688623	3.0775391892	2.939066	2.869807	3.1401580168	2.892887	3.3455957935	3.6396746009	2.313881557	3.0178120028	3.9959018906	2.9097	2.909597	3.1961559797	3.7837916075	3.158831	3.5031503762	3.3593702535	2.7539100388	3.2105160303	3.349191	2.9276829755	2.8103999062	2.547675	2.0485886531	3.434196	3.4725295826	1.8994946357
ACSL4	1.452906	0.8350659029	0.8862575531	1.0532410804	1.1501086572	1.24331	0.9427185241	0.9759216	1.2224166615	0.9068359501	0.7996705	0.5584116	0.6023342389	1.0431162665	0.9869068864	0.8998462517	0.7613404	0.8384528795	0.9269492	1.022538965	1.0496826588	1.050865	0.8419251777	0.6592128	0.9655178	1.3475063334	0.7701593	0.9612363849	0.8672974484	1.1333900465	1.4466887637	1.775333283	1.244034	1.317772	0.9246031084	1.5922366924	1.009771	1.2313330231	1.0234614088	1.1525488166	1.4144909426	0.9664924	0.5969837385	0.8585645336	0.8249395	0.5952054695	1.004726	0.6230104772	0.5674844263
CYBRD1	0.8304178	1.3260539045	1.5306324667	1.622209668	1.5156629967	2.011337	0.5836436929	0.8569868	1.6448581428	1.2511821938	1.407318	2.173459	1.1310801797	2.2742880837	1.5647616329	2.156503759	1.852559	1.6362456397	1.141156	2.074973149	1.8189893767	2.019172	1.4929146344	1.185577	1.62101	1.9608157525	1.742924	2.1621742002	1.9213841153	2.2778961412	2.6336311695	3.2152556003	2.099808	2.089194	1.7041793205	2.3514258761	2.179762	2.2760768537	2.0800697198	1.8928238146	2.3155229201	2.723202	2.8614165037	1.6086693519	3.271953	1.9241191513	2.166327	2.5353473133	2.5456570087
CASP5	3.136231	2.0559770946	1.5289424499	2.2311748064	0.8368381901	0.9139295	0.9391277201	1.049901	0.8001217153	1.5522057097	2.59796	1.623238	1.3760079581	1.7450308936	1.6519678316	2.2341792989	1.604959	1.6037080023	1.957082	1.261156333	1.2770755367	1.950588	1.2859262258	1.395338	1.801427	1.9469644003	2.013985	1.5691872051	1.5775100049	1.061239705	1.3388759199	3.0615319805	1.196758	1.703943	1.6347507761	2.4800105382	1.218735	1.0612947951	-0.0079585368	1.4487774454	1.4829841487	1.712978	1.6334683217	2.455911931	1.647975	1.8181053503	1.480302	1.8074900311	0.4803545501
FAM102B	1.572893	1.6783462298	1.5757293078	1.7710021297	1.9773576153	1.735176	2.0388954365	2.003963	2.2936424838	2.1397165115	1.178485	1.452212	1.473869815	1.5640242991	1.4629011205	1.3561153842	1.253365	1.3099695557	1.332544	1.755190419	1.7382667029	1.861118	1.6464188769	1.476387	1.688832	1.858851782	1.424306	1.3791352133	1.6854265072	2.3565256946	2.2050661386	1.9620940614	2.233941	1.714187	1.5312665476	2.5286875535	2.195315	2.1980322774	2.1526100786	1.9797353903	2.8723022358	1.556	1.6689357734	1.4840629899	1.868234	1.0840821889	1.557605	1.159260781	1.2140433471
CBL	1.961762	1.835807274	2.0119868523	1.7535234556	2.2235954554	2.165605	2.069238246	1.928975	2.809664434	2.3080295128	1.828026	1.52736	1.6677201124	1.5845263889	1.1815366328	1.3555441942	1.365715	1.5293808959	1.27483	2.005988259	1.8962606563	2.141171	1.8977943537	1.9455	2.311159	2.4826447326	1.933644	2.0063662078	3.2605744256	2.4643378523	2.8126512147	2.8572783931	2.305554	2.303034	2.5217576854	3.0026340532	2.399823	3.0526941261	2.2979600901	2.592874416	2.7508180591	1.802611	1.7719149193	1.759952385	1.571023	2.0173624232	1.723717	2.0936008983	2.1349108446
KIAA0319L	2.415	2.1539887823	1.9195358319	2.2011803075	1.8228662458	2.355385	2.1997721307	1.758351	1.9321284611	2.3349959745	1.989148	2.006895	1.9693012958	1.9982161119	2.0550297794	2.121377125	1.962264	2.2362382494	2.197053	1.93327003	1.9087021753	2.554221	2.1067393868	1.881684	2.006091	2.8865803856	2.251686	2.5770730142	2.6777162579	2.2393404007	2.4565688005	3.8242436112	2.183322	2.295051	2.4215806434	2.2759964547	2.54503	3.1934194155	2.5107058597	2.8267842852	2.4072697193	2.49104	2.4991774452	1.9962966949	2.773173	2.5369750496	2.505703	2.8984261837	1.6043014739
GRN	3.371245	3.074913258	3.4934104377	3.4549674183	3.5476542051	3.135392	2.6972531609	2.437842	3.0159146779	2.5363519811	3.332094	2.992764	3.3714793498	3.325481268	2.683090705	2.8121634346	3.045627	2.5025689585	2.78751	3.074493143	3.0616413603	3.073296	2.6058146084	2.745754	4.309484	3.7203879576	3.860843	3.8293481887	4.1931850574	3.7886364936	3.6320250866	3.5164250775	3.24936	3.280269	4.1902855109	4.5557274278	3.507768	3.9863100745	3.1145707068	3.0464983077	3.7582540341	2.469253	2.481483515	3.055746002	3.66521	3.7088028362	3.862515	4.1536160118	3.3985829124
FOLR3	1.043114	1.60104955	2.6710495636	4.2103578955	2.8335174075	2.174543	1.8167643495	0.3896971	2.9958604719	3.3761717523	2.189617	1.353507	1.6359250902	2.9767425345	1.429287738	2.1939200577	2.705451	5.4912568247	2.696471	1.192969387	0.8325438514	3.029018	2.0789137816	0.09989058	2.854288	3.2829874011	2.677031	4.2963971542	4.7995668398	2.4221510916	2.3644751917	5.2525789502	2.428241	3.167728	2.57392153	4.2211923256	3.495903	2.6425667423	3.1458931822	1.412170968	3.1016148886	3.221231	3.4683227514	4.1965235951	5.664075	3.9894682463	3.876056	4.1653571314	2.2655869997
F11R	2.276872	1.954160685	1.9272865875	2.4041401721	2.2509852334	2.479687	2.3145897924	2.33751	2.2761390399	2.5446756343	1.847634	2.033795	2.0718610622	1.9430870673	1.8607808295	1.8700994759	1.456073	2.0718973361	2.071175	1.424178881	2.0036566493	2.375488	2.3241508968	2.29501	2.294125	2.4104907987	2.666594	2.5510263999	3.2087351243	2.6437624648	2.5482873002	2.8445826314	2.218188	2.805271	2.9120033319	2.8326275688	2.599878	2.6969058773	2.6431934186	2.5579629742	2.1468281247	1.920423	2.0665400464	1.9391050258	1.833599	1.0870783173	1.949144	1.9653710184	1.2355230368
XAB2	1.467978	1.8302500858	1.3208165955	1.5605215019	1.4794384588	1.176853	1.306610686	1.451006	1.7498024186	1.108994961	1.742072	1.500409	1.4507061439	1.3840951559	1.5726676024	1.5447018569	1.672451	0.931974476	1.469385	2.219164351	1.4952506012	1.312803	1.4380586773	1.600974	2.122973	1.451490764	1.011953	0.9001095792	1.6078794594	1.1035073872	1.6350448963	1.013369829	1.685018	0.9711401	1.2763323545	1.2992488569	1.017899	1.7865464709	1.0023913807	1.7040324306	1.8837115508	0.7883403	0.5197972353	1.9880597254	1.696057	2.3047336629	1.561465	1.3421196076	2.5972251023
FAM53C	2.293229	2.5467751511	2.9753084826	3.0375226992	2.6988992655	2.918595	2.5449210131	2.536522	2.5914189347	2.9504995906	3.169654	3.190296	3.0553805212	3.4708610653	2.9035732195	3.3921981052	3.300615	3.7615888414	3.517305	2.729191325	2.6152471976	3.281596	2.7528332842	2.74397	3.349791	3.1564205259	3.953433	4.1706713208	3.5324153362	3.1891060534	2.6840067702	3.9181092151	2.297822	3.00697	3.7013261412	3.8088977096	3.43267	2.5847689322	3.3473228252	2.112604069	2.9288883551	3.495831	3.6463149403	3.2873323529	2.227744	2.7588777543	4.13253	4.0255608734	2.5293881138
GZMM	1.729094	2.8996191808	2.187935112	1.4601640415	1.9480029305	1.960847	2.6542874992	2.793888	2.1780562002	2.0007748251	2.220261	2.512904	2.3312226235	2.0032578874	2.2124180432	2.1422251217	1.481226	1.6851223722	1.845008	2.731558879	2.4307772197	2.543833	1.9054347187	2.062099	2.15252	1.2307137234	0.9383836	1.2975974259	1.0885881469	1.4841707594	1.4922888112	0.4377480379	2.371405	1.31566	1.1701108289	0.5309648422	1.849685	1.9206159134	1.1601104535	2.1517879001	2.6046669471	1.47429	1.3534062185	1.2496131987	1.501542	2.5767377053	1.138176	1.4959237082	2.4314050216
NMUR1	0.5422068	0.8673596536	0.2701384488	0.606960327	-0.023849084	0.4621796	0.1122138072	0.7152765	0.6886454186	0.2411386761	-0.1101774	0.4838925	0.2461034487	0.2905465383	0.2884492789	0.0565110619	0.262043	0.4739588004	0.5012604	0.140483646	0.1099712888	0.7132873	0.014677528	0.1989247	0.5351978	0.6075276694	0.4990812	0.2845243221	-0.3176559397	0.0562181881	-0.4190657711	-0.1231996078	-0.01771525	0.1024174	0.2041155806	-0.2918292338	0.2885545	-0.1075045508	-0.1695021747	0.1882121775	0.6895223964	0.8521958	0.2751856492	0.0446152808	-0.009968267	0.2803184299	0.1738477	-0.0300687628	-0.1894553492
STEAP4	2.390088	2.5067908862	2.4863872234	2.1089487614	2.3417797676	2.766557	1.978701182	1.734312	2.9609695546	2.5723457148	3.036585	2.627569	2.0443893077	2.5909624384	2.174846863	2.5260838912	2.953606	3.2550296066	2.548574	2.565257648	2.4188014998	2.777115	1.8606950684	2.217181	2.441297	2.7539089781	2.269383	2.8027935776	2.9339619038	2.2657197546	2.7443371124	4.0605258876	1.839836	2.485548	1.7954853524	3.580789572	2.456942	2.3205858514	2.9180832367	2.6107508442	2.3513025236	3.331613	3.0134705244	2.9104197731	2.007049	3.0468161268	2.621568	2.8074966545	2.6006241537
TRIM25	1.807053	1.8758158205	2.0562917145	1.7792964785	1.5787890387	1.235173	1.5680698889	1.346471	1.6776823579	2.273466534	2.158874	1.670079	1.8267131367	2.1813381959	1.8765469327	2.5480302459	2.446747	2.1731700044	2.232215	1.759873727	1.7098952898	2.176007	1.7632421863	1.657374	2.158549	2.323567628	2.148963	3.1075310332	1.9656899714	1.5481775507	1.7086780439	3.3046879643	2.002138	2.051079	1.908433493	2.087041302	1.616208	1.9138420008	1.9466169489	1.4230145161	1.5139619737	3.061203	2.7852045481	2.5747932338	2.113489	2.8434547771	2.668469	3.4326704283	2.0878630846
RPS6KC1	1.945693	1.7948603765	1.7614577548	2.3217251593	1.97665371	2.162966	2.3475710802	2.142626	1.9555153237	2.3259506886	1.400701	1.85505	1.6405860219	1.7257672481	1.6649639964	1.5660484408	1.324983	1.5352464878	1.709785	1.302382537	1.8923807944	2.056812	1.7969533177	1.869234	1.987242	2.0788251852	2.071125	1.7913329493	2.4050348963	2.3975874547	2.2722866792	2.1050647449	2.054713	2.190018	2.2433259601	2.2204802432	2.310018	2.4930309968	2.0056302416	2.2573136141	2.3499776047	1.535561	1.89496728	1.5457822235	1.811484	1.3550360037	1.459212	1.4724887466	1.1549587884
SESTD1	1.539323	1.1300929806	1.1187529923	1.4135244328	1.2864898579	0.9063979	0.8484681996	0.7946648	1.5398552044	1.0956272997	1.291447	1.453789	1.3069011909	1.0682820467	1.2578812372	1.1709817973	1.395606	1.3529823075	1.255739	0.911161855	1.2300208925	1.238128	1.0218701913	1.162991	1.287627	1.4076811914	1.543045	1.6418866476	1.1768949693	1.3294062998	1.2887181037	1.915730574	1.227595	1.228224	1.1543505372	1.8936329269	1.208387	1.5058978489	0.7422448384	1.3554133435	1.1923146297	2.381575	1.7492559844	1.0330190296	2.625059	2.3457479726	1.766824	1.9199555584	1.6588342761
TBCC	2.286028	2.6212044319	2.5736585063	2.2038403099	1.9802336479	2.251448	1.9883639619	2.338649	1.8760497139	2.0105782149	2.411542	2.40229	2.380420436	2.6515359864	2.7956949268	3.1432658709	2.867541	2.5259964918	2.87011	2.766116971	2.3925148286	2.104173	2.2092955374	1.973587	1.943938	2.743532193	1.978186	2.3291873998	2.0913827193	2.2619501816	2.3570020006	2.5371819323	2.416836	2.510681	1.9333480075	2.4757252045	1.814021	2.353523301	2.6591886848	2.1961080552	2.3434835048	3.197941	3.1240476962	3.0794910909	2.48564	2.7273366064	2.618515	2.7358271973	2.5510396941
RRM2B	1.909985	1.795792584	2.1649298513	2.1652746035	2.8208380339	2.947036	2.2428648067	2.462863	2.9321110345	3.0614208494	1.733777	1.748905	1.6261107876	1.8583292051	1.6198546941	1.5799465208	1.286784	1.7696248518	1.648992	1.465333429	2.3403930701	2.670564	2.4047010545	2.350511	2.115646	2.2181330229	2.171434	2.5134584463	2.9682475973	3.1277849856	2.5533657385	3.6595042543	2.900231	3.154612	2.627896542	3.3597543282	3.175771	3.4016997973	3.5200686782	3.0348890918	2.9120081962	2.217169	2.4230208497	1.8912235788	1.80386	1.2096708549	1.889489	1.5990701534	1.2888583151
PLAUR	3.540764	2.7639406087	3.014503165	2.8661879707	2.3834557962	2.498491	2.2242168053	1.82783	2.3257671154	2.602588756	2.816728	3.20103	2.7435682937	3.1401352645	2.747555979	3.2954300608	3.008599	3.1604126076	3.374338	2.715460755	2.5368715837	3.129837	2.4118369486	2.226187	3.631702	3.0545479264	3.617019	3.8361124936	2.7714575222	2.6405156201	2.6538710978	3.1733577294	2.305449	2.7336	3.326881891	3.7074889076	3.037614	3.1660806414	2.4497408078	2.5726010527	2.2823628652	2.935763	3.206662951	2.7778639349	3.132209	3.6391295737	3.745191	4.3811130828	2.3253257946
OSBPL1A	0.8486677	0.4943172538	0.3384991922	1.0143106132	0.0410693327	0.4839237	-0.0790313904	0.1608706	-0.0406013501	0.5555331197	0.3790947	0.6331295	0.7291354434	0.6566162512	0.6694854275	0.4537085754	0.2091721	0.4723340166	1.025147	0.039881037	0.2913795574	0.6002201	0.6664466402	0.350432	0.726243	1.0979954371	1.178698	1.1000030465	0.6936194112	0.3638085623	0.2312602768	1.4499265292	0.6537014	0.6693223	0.7691906791	0.9996299792	0.4653298	0.5979282916	-0.1739517699	0.6966277847	0.0709139819	0.8494093	0.5626641394	0.598821511	1.126105	0.0780310667	1.390909	0.8895127737	-0.0674523166
RNF141	1.156951	0.9021251029	0.9999675735	1.166543962	1.081789024	1.186074	1.020215208	0.8341255	1.1324325095	1.3362908148	0.8969213	1.3316	0.9589456662	1.0836848705	1.1607920805	0.8848753079	0.9227004	1.1748090019	1.364357	0.568361814	0.871629794	1.366004	1.0831514218	0.9181188	1.017557	1.6519598552	1.169149	1.4383951267	1.5161820784	1.4829180942	1.6729662271	2.29699672	2.034495	1.667468	1.3256482828	1.8822292314	1.452099	1.8220187744	1.4637880576	1.2875608344	1.5766090195	1.222052	1.3434198249	1.4335043755	1.122886	0.709267471	1.754064	1.3506179684	0.6742061472
LOC388692	-0.5784642	-0.2173508121	-0.2136275727	-0.0882447126	-0.1723447647	-0.2443021	0.3164426804	-0.1373761	-0.6290465584	0.0214741795	0.1455322	0.2271295	0.0375478293	-0.1667712879	-0.0754950389	-0.0988615391	-0.1331635	-0.0829652246	-0.1188519	-0.133844429	-0.0288379089	-0.02601466	-0.2453604571	-0.1476392	0.4147144	-0.2232368707	-0.6128924	0.0526763567	-0.2319133612	-0.4909411488	-0.3676048329	-0.0501072163	-0.3976914	-0.2420778	-0.9843508807	-0.7804452539	-0.1265958	0.1032179576	-0.3572658726	-0.4305537411	0.0395691557	0.1250339	-0.0824214394	0.22453522	-0.3306759	0.4245829589	0.06476883	0.246693516	-0.7402900174
PLD4	0.7951376	0.2838829264	-0.1397401986	0.7720017178	-0.4043568601	-0.2652551	-0.5715523842	-0.1192578	-0.6306483696	0.0059937033	-0.004036061	0.1641559	0.4629563369	-0.1255064756	0.4579604644	0.0262020664	-0.065588	0.2772174361	0.6219647	-0.316339087	-0.0868261328	-0.06103213	0.1600033647	-0.06229884	0.2600481	0.653443338	0.6330736	0.5042899911	-0.1037761213	-0.3147030418	0.0516889446	0.0465785494	-0.02735898	0.1365381	0.5137684698	-0.2423572478	-0.205857	-0.11270981	-0.7835431242	0.1645205564	-0.5139848184	0.1667285	0.0488416448	0.1373193671	0.3350534	-0.7362253493	0.538855	0.2878168463	-0.6232704042
SAMSN1	1.257593	1.0856834412	1.1427323183	1.0664719987	2.4949123669	2.608905	2.1846751546	2.314143	2.3669209804	2.0960641788	0.6256608	0.8353715	0.87221509	0.8519628183	0.8731542436	0.640092078	0.6017327	0.7646890135	1.050317	0.498170796	1.1133574506	1.246285	1.271709482	1.232913	1.186	1.2338627594	1.358344	1.3277625367	2.1343680167	2.9390780733	2.5666947984	3.2755223812	1.967176	2.41048	2.2516572075	3.1481337185	3.10154	2.9111027421	3.1736961499	2.5548668661	3.3817108216	0.9148051	0.9348994884	0.9769389724	0.9287825	0.100802399	0.8498363	0.8116592426	0.2949541038
C10orf54	3.173069	3.4671747931	3.7722439899	3.710646422	3.7359628822	3.728335	3.1933534168	2.806857	3.7304661579	3.5254123162	3.883702	3.495371	3.6907572157	4.1437949417	3.5304312172	3.924261357	4.068282	3.570493437	3.676377	3.749016761	3.5518471028	3.996832	3.5885780823	3.686838	4.388786	4.0498537407	4.575422	4.762600778	4.2855115098	3.7614636638	3.7367851562	4.5091032691	3.32187	3.742557	4.5188995769	4.4030464065	4.260191	4.0913333616	3.862614283	2.8939339027	3.9374614414	3.688158	3.7635867814	3.4904101209	3.544207	3.8256901385	4.351638	4.8217660423	3.7637401316
FKBP5	2.304894	2.4890396661	2.4989107977	2.5780855324	2.4069402657	2.442651	2.0843834272	2.337571	2.4058933356	2.1566560098	2.921575	2.245197	3.0521484288	3.3498381394	3.1165918719	3.0716863362	3.676847	2.1538769147	2.911337	2.869357369	2.6263489647	2.491252	2.5623489772	2.728962	3.334803	3.2870001287	3.75442	2.9380048997	3.1368253179	3.16906449	2.4861475243	4.5218941486	2.448714	3.142729	3.818691114	4.1056678595	2.891219	2.9997747967	2.4360140322	2.1740516327	3.6129608288	3.149863	2.5293004651	3.0780285819	3.118555	3.9481380837	4.337144	3.0131229509	2.8006156096
MTPN	1.063151	1.5492142604	1.7800329599	1.7565017965	1.9376078362	2.33539	2.0968463184	1.202283	2.0453226337	1.402682972	1.149547	1.177072	0.9973901299	1.5698875112	0.9432807471	1.2070903576	0.5963615	1.1854047605	0.8670857	1.428696004	1.4780717359	1.916294	1.5501603629	1.366208	2.613443	2.0949316533	2.060587	2.3898819478	2.5101775775	2.9995788939	2.6295947996	2.9842710073	1.924783	2.152977	2.5189213092	2.5326287629	1.592943	2.7500347933	2.1268184468	2.0231649157	2.5135243688	2.220745	1.9085174162	1.3446012644	1.67921	1.4839396342	2.050694	1.3983887184	1.4297761366
VPS8	0.5964732	0.4878027023	0.2754718875	0.7641976516	0.2660575635	0.3968995	0.2778579629	0.2995942	0.016815163	0.6195319774	0.4469729	0.6605483	0.3870933721	0.5115390119	0.4109985287	0.5311671986	0.4229916	0.754212277	0.6093671	0.228319213	0.3229894713	0.528623	0.2377736051	0.5793519	0.7126955	0.717717592	0.8933271	0.7309301904	1.0373293252	0.3482254612	0.5061184181	0.5117231487	0.2073085	0.4558808	0.8342516272	0.7398471808	0.4987042	0.808688984	0.1035362171	0.101400026	0.1652751668	0.3677524	0.6397768093	0.8368582391	0.3888488	0.1914318054	1.160829	0.972112345	0.0397492015
CDC42EP3	3.213681	3.2720769554	3.0991221079	3.1328619182	3.0439375741	3.007236	2.547699775	2.72027	3.2433637507	3.4700966741	3.45836	2.795363	3.1465340843	3.2070166415	2.9376186992	3.2202975419	3.305192	3.483956841	3.403703	3.03965356	3.2381303491	2.961242	2.9832400043	2.428158	2.802668	3.5251447634	3.169172	3.2694742034	3.5573981979	3.3658209519	3.1915371865	4.2771564681	2.824661	3.538933	3.0236230431	4.1906690627	3.184025	3.3174631067	3.3273870594	3.1864013091	3.4066424144	3.522051	3.6177303494	3.1106145233	3.085104	3.4683070075	2.913449	3.4184804296	3.2709723146
VSIG4	1.890485	1.6009140556	0.7754365864	1.9029127996	0.2969889742	0.7717914	0.4086045795	0.9216763	0.0904950384	0.8724693587	0.9758118	1.545256	1.8155777977	0.913937973	1.7923861298	1.1604848996	1.353878	1.1219343768	1.82939	0.450627317	0.7244418385	0.9873959	1.2637301447	0.6647769	0.7392969	1.6016495145	1.816706	1.3452524835	0.789197949	0.2431189256	0.8542765535	2.0649966518	1.108449	0.6028735	1.3608456822	2.3231939098	1.062318	0.2513624887	-0.2725056315	0.932086104	-0.2949818887	1.011147	0.8172539906	0.8301592991	2.145155	-0.155106917	1.30969	0.8759002727	0.0410110413
CYP4F3	2.543639	2.280551936	1.7212697198	2.4769656837	1.074417181	1.551536	1.2400378789	1.599397	0.8953172191	1.6414454853	1.455835	2.304561	2.2543784151	2.1424084546	2.2994125562	2.1404380317	1.921823	2.239345726	2.533405	1.459052332	1.5344792513	1.718527	2.0532656431	1.55638	2.108486	2.6819344687	2.622942	2.6529104666	1.3582763787	1.1054032604	1.5844065916	2.1886631951	1.71396	2.029958	2.2817611949	2.0463960492	1.575237	1.7897702879	1.1486707094	1.9884980011	0.9505697577	2.229121	2.1513613908	2.0554720623	1.878604	1.4783682152	2.529955	2.3823059371	1.1208619448
WBP2	3.940931	3.6707615297	2.9543979774	3.9642964791	2.8660193097	3.194212	2.9342798066	2.72142	3.2925636107	2.7076247082	3.131669	3.493995	3.6215041476	3.1854982551	3.1138884598	2.9206428693	3.072794	2.7881506476	3.146669	3.470907333	2.8882509607	2.885948	2.8808312477	3.050303	4.284541	4.3542427296	3.884765	3.3940771236	3.8650131423	3.1785324282	3.8504093731	3.2801225186	3.200341	3.23985	3.9672585625	3.1912250497	3.197337	4.1239685691	2.8524023874	3.7578162056	3.5743469657	3.101877	2.8383340938	4.2291211039	3.94301	3.5432358186	3.816748	3.5016546144	3.6057196161
LILRB3	3.282825	3.8715010717	3.8739825632	3.7842447142	3.3121127143	3.597751	3.1623638018	3.117624	3.186559558	3.737733647	3.708324	3.731387	3.6293621039	3.8986081809	3.4182934529	3.8574712967	3.907095	4.1202817402	3.826376	3.256210697	3.1787096149	3.762818	3.4346067831	3.370852	4.360304	4.1503019938	4.674921	4.8199098515	4.0114123624	3.8019841907	3.6192854057	4.6858230481	3.454071	3.72434	4.0741678987	4.1175649098	3.668124	3.6042515555	3.5064003169	3.5854706072	2.8152670242	4.357926	4.4190144778	3.4539938922	3.788486	3.2364136121	4.477037	4.5302261262	3.3866636147
DNMT1	1.657853	1.8601514431	2.5623347983	2.0026872672	2.3729502078	1.939434	2.0802841425	2.405633	2.4231243571	1.7541312092	2.453148	1.953064	2.4616009785	2.4256016366	2.3498501519	2.3022085913	2.703584	2.3602109792	1.932543	2.586140481	2.5430931	2.165662	2.4550449043	2.789657	2.347013	1.1780384578	1.784569	1.807617206	2.1549359679	2.3906522294	1.7038152895	1.1512727742	1.749602	1.874933	1.6556524655	1.9857710575	2.024847	1.193214745	2.3909866154	1.4830163531	1.9255813548	2.048141	2.1830735465	2.1236204914	1.358014	2.5567205449	1.747754	1.8906421411	2.4519825284
GDPD3	2.50146	2.0452908962	1.7909993959	2.3521600248	1.3690131313	1.81933	1.4466183347	1.910165	1.2260256093	2.3202094829	1.66407	2.229657	2.1649010794	1.9971062524	2.1193477994	2.2420193196	2.129619	1.9587279421	2.371523	1.508078411	1.8164667153	2.016652	2.2149672981	1.923514	2.222017	2.696174584	2.440945	2.7337721641	1.9390639608	1.7322341379	1.7122732744	2.3650263905	2.019794	2.330771	2.4012685643	1.7975468576	1.638048	1.9300829889	1.7878044887	2.2546736726	1.2083035142	2.568259	2.3627370469	2.4140487807	2.150798	1.5351402286	2.842466	2.8948998758	1.2882117419
ZMYND15	0.563838	-0.2223501789	0.1162838881	-0.0463688132	-0.4843246397	-0.5485905	-0.8155286381	-0.6643287	-0.3268602518	-0.1548037662	-0.4572696	0.001347751	0.1512633977	-0.1368289563	-0.0552348141	-0.0861642047	-0.1114592	-0.1342218891	0.2095269	-0.629938033	-0.5214399038	-0.4281041	-0.520072647	-0.2869709	0.422018	-0.0477471636	0.4541428	0.6077657649	-0.1791068302	-0.0126786639	-0.1901448369	0.1860900918	0.1125418	-0.1900042	0.4273003017	0.888214902	0.5587182	-0.3181119142	-0.6079939536	-0.3710673235	-0.1327718007	-0.2452327	0.0086359999	0.0313799859	0.792962	-0.1694388198	1.406858	0.6917082457	-0.4840808499
GIPC1	1.954303	1.9412351823	1.3771800842	1.7057115045	1.0342437606	1.174929	1.266245955	1.466727	1.2527403762	1.1549278943	1.512185	1.531088	1.7996864452	1.3319879243	1.8446069037	1.1917311323	1.337674	1.1809711888	1.740739	1.651591832	1.3596826313	1.26761	1.3846121141	1.448529	1.719051	1.9446172882	1.43937	1.3685633564	1.3196867044	0.7616951766	1.4876066954	0.8641082466	1.868552	1.254034	1.5874506493	0.5274020476	0.9221674	1.5168106951	0.9995178404	1.7964870036	0.9060917737	0.9351418	0.9061586306	1.5721766497	1.379404	1.4209817753	1.392555	1.3019744582	2.003888922
PLOD1	1.576979	1.7763354965	2.0007338276	1.6239648249	1.3187803604	1.871813	1.3186085873	1.187895	1.7431232032	1.2919217715	1.675691	1.460619	1.9247795273	1.98929233	1.7133059096	1.6503587781	2.17853	2.3394045677	1.984929	1.516356193	1.573513002	2.127196	1.1144402848	1.41432	2.229539	2.0286270673	2.702302	3.2205817472	2.3212544095	2.036256164	1.7231574499	2.4898983982	1.483023	1.850304	2.4221537866	2.8267355276	2.339854	1.9173391326	1.7951430397	1.2975950668	2.1968442268	2.144331	2.1205369415	1.4663575875	1.821248	1.9106075309	3.129845	3.130648075	1.1783851314
TCN2	2.103623	1.1721197616	0.3925582843	1.2795507688	0.128682337	0.5664838	0.2220611951	0.200437	0.5827439476	0.7337154829	0.5217891	0.9015051	1.4870169251	0.9883167466	1.1919756532	0.8005206937	1.007496	1.0792743587	0.911465	0.233453103	0.5116858412	0.7947247	0.7681312892	0.4363545	1.441362	1.3973646548	1.743717	1.1839394157	0.3344500987	1.1046263753	0.9124143176	1.5602048055	0.7353058	1.074582	1.1933317827	1.9958120323	0.3477495	0.8541818513	0.1544645117	0.7601201337	0.0359271952	0.9486803	0.5090578981	1.0038265521	1.551072	0.6074603395	1.357978	0.6322627268	0.5022445003
N4BP1	2.406299	2.594681901	2.447224695	2.7956975798	2.5129828964	2.523249	2.5808037893	2.039844	2.6113531817	2.3614937628	2.485355	2.755116	2.2319313439	2.4816620224	2.4134701626	2.5737727081	2.708818	2.3103441507	2.309672	2.766659676	2.5167973982	2.716555	1.913705551	2.857205	2.917318	2.7326373181	2.715627	2.889942617	2.8413439444	2.0320620343	2.5925907358	2.93990305	2.531296	2.213527	2.7558628694	2.4499064285	2.188202	2.6646504927	2.2659883017	2.4262078815	2.7457811354	2.54524	2.3949480314	2.9180440488	2.436311	2.9161606352	2.892698	3.2244468067	2.8811177587
TMCC3	2.621733	2.4270782984	2.1273376945	2.7139974415	1.8989255827	2.762881	2.5031442048	2.1528	2.3455297127	3.1595285072	1.893627	2.540974	2.2779624321	1.981780487	2.3713722268	2.3226399583	1.832943	2.3775688744	2.649085	1.707254057	2.0461735687	2.39461	2.2510321283	2.33209	2.489872	3.0605256365	2.827955	2.8074976086	3.3744193713	2.1311999167	2.649348083	3.7650746763	2.382325	2.760538	3.2645048912	2.804479891	2.525858	3.5866314874	2.6066996741	2.9828829533	2.6731555474	2.351806	2.2636988671	2.3005681431	2.135871	1.7118509177	2.929357	2.7351067032	1.2788968005
XPO6	3.472959	3.8311351001	3.7145083521	3.8773137937	3.6691903711	3.550427	3.4600922138	3.251909	4.0326944984	3.8147069024	4.0575	3.838611	3.5029251263	3.9162248536	3.6353997801	3.9713318225	4.335698	3.7678076955	3.939765	4.092916008	3.742150526	4.172559	3.6336453708	3.901925	4.314238	4.3280628794	4.035233	4.6551088994	4.406508372	3.5910874253	3.9295999646	4.8956638235	3.655553	3.72207	4.0969734432	3.9841714056	3.510663	4.4191743622	3.7450127283	3.7393187522	3.9627824011	4.000909	3.7180817722	4.2442545163	3.629164	4.3665321816	4.882478	4.8587056344	3.9638179799
IDS	1.020275	1.548076476	1.4893744401	1.1985850978	1.4741881878	1.912217	1.7732675194	1.50153	1.775431317	1.8405474302	1.264116	1.376966	1.1514539753	1.6794960095	1.254915832	1.5001276767	1.348115	1.6590593272	1.475608	1.168341674	1.4313078894	1.995646	1.3911429439	1.507047	1.689087	1.6514448265	1.568347	1.4880130082	2.2005554545	1.7290120277	2.0838584261	2.7272246553	1.5282	1.873648	1.8813564879	2.342786017	2.061865	2.4710388277	2.3732157806	2.1137539666	2.4843874308	1.855192	1.9527281434	1.5356197166	1.395645	1.3092061152	2.00044	1.4534067499	1.2636322201
VNN1	2.718526	2.7108833051	2.0338704255	2.5211651997	1.0740819931	1.850119	1.0275653398	1.795688	1.9119297816	2.3004540596	1.969947	2.169205	2.9611286759	2.0862084116	2.5259748413	2.3354881657	3.158253	2.6395280018	3.051693	1.865179246	1.8942053187	2.618278	2.4768448295	1.899618	1.965546	2.311333681	2.697595	2.2821583818	3.0187870884	2.5738480246	1.6336565307	3.2036540207	2.258758	2.093523	2.7207552443	4.09054074	2.023157	3.2858281573	2.3622560729	3.0647287311	2.3947390108	2.225587	2.1186720687	2.2389960617	2.296949	2.9307754767	2.721189	2.4598224214	1.2135619359
ZNF419	1.186189	1.4079138783	1.598075126	1.2660071439	1.820818126	1.978928	1.9691036315	1.761414	1.684415765	1.8326055679	1.819207	1.502058	1.3550050571	1.5534966891	1.5567525842	1.9773626317	1.738058	1.4196932044	1.693723	1.982863761	1.7513393942	1.967076	1.63080774	1.676515	1.530519	1.5697589895	0.714542	1.248047592	1.4592578438	1.3796188267	1.4578140208	1.1300742553	1.452811	1.657647	1.1534090321	0.7270674953	1.176556	0.9458132199	2.1417173978	0.9219836338	1.3247503038	1.190708	1.7640992183	1.5977221141	1.021706	1.7658626311	1.293705	1.1341185825	1.9244268594
PPM1D	0.9830112	1.1579519286	1.4344935146	1.3258208435	1.6096563614	1.578491	1.0650648558	1.178043	1.6253628538	1.3512562945	1.551495	1.325875	1.1166872464	1.7736034718	1.1975026265	1.5021063854	1.388637	1.6804202657	1.373319	1.381932992	1.4298100626	1.750295	1.6146389933	1.440545	1.59236	1.4805296845	1.701711	1.8515627723	1.9573085345	1.9836283506	1.9297189638	2.7157941064	1.850833	1.862469	1.5019632192	2.4667832937	1.916905	1.8546559922	2.3829101807	1.6622187403	1.983826118	2.051628	2.1201248464	1.3567356911	1.799814	1.0446169405	1.588435	1.2897293093	1.3273612155
ALDH2	3.670797	3.7179415858	4.2453634015	3.5186902589	3.603189839	3.581528	3.2789517071	2.992736	3.3393883418	2.7535219943	3.696627	3.472001	3.7242961609	3.9086931762	3.4935111883	3.5792315505	4.120805	3.7623031176	3.303745	3.468892375	3.8837709245	3.266807	3.064896217	3.244739	4.360847	3.4467272454	3.874532	3.6226218737	4.3925817702	3.930670565	4.8543073726	4.8399710916	3.884552	3.739286	4.106872155	4.9768764011	4.18779	4.032670075	3.3908386395	3.6377655568	3.8780643569	3.347679	3.5525139834	3.7164972021	4.961893	3.5356631422	3.765532	3.9975330121	3.9298209424
ALOX5AP	3.93245	4.3608891567	4.2613901145	3.9305690059	3.6690328542	4.401315	3.7155128182	3.261707	4.0227045722	4.0762718214	4.10461	4.049458	3.88689068	4.7009606449	3.9077251522	4.3991719907	4.137335	3.894024409	4.539426	4.149724179	3.6479542768	4.546293	3.755894556	3.373936	4.683666	4.6459739233	4.563956	4.9399007753	4.9349968503	3.8476351793	4.5159525016	5.0194961207	3.87991	4.617118	4.2630020138	4.8004009152	4.566542	4.6216333957	4.4679361596	3.4841488713	4.2377492804	4.376443	4.7216738426	4.317869148	3.738067	4.1808043609	5.39469	4.8848849789	3.7968678766
COQ2	0.8906445	1.3022023248	1.4394968614	0.8057062131	1.2083017107	1.163331	0.9129254226	0.786469	1.4684586836	0.8552449404	1.272605	0.8746361	0.629133699	1.4802253646	0.9246545563	1.5181992747	1.599298	1.0959807456	1.16457	1.572802182	1.105340201	1.388586	0.7225789493	0.6704284	1.012094	0.980986599	0.8149687	0.8246689628	0.654219673	1.2854115646	1.3532307569	1.8693865211	1.636891	1.027428	0.7614820806	2.2016569922	1.271361	1.0898478809	1.3168707488	0.9531363721	1.637200865	1.105386	1.4006664572	0.8961938227	1.942501	1.5318358893	1.735764	1.2285300391	1.4027469597
MAP2K4	1.560894	2.2571745138	1.7914967397	1.7127612634	1.9563866269	2.374377	1.9525415469	1.965336	2.6897720498	2.0047785186	2.207572	2.096906	1.7690201903	1.996936167	2.0183225554	2.0798650783	2.101703	2.4038080833	2.132993	2.342966598	1.7401977146	2.356216	1.8162361812	1.853074	2.138612	2.3235518665	2.169306	2.1511487306	2.7599923355	1.8590532303	2.5483366934	2.7334316616	1.693139	2.080126	2.3073633453	2.8477632168	1.9633	3.0392266478	2.1394752458	2.2714102945	2.9182222013	2.206233	2.3393126769	2.2516586259	1.553227	2.4192755228	2.393046	2.4600458984	2.4694404266
SET	2.938269	3.3135483445	3.4463007469	3.069574273	4.0871673231	3.912262	3.8459695771	3.983445	4.0935096375	3.1217993045	3.698762	3.453301	3.3543526167	3.6528748068	3.339175181	3.2341131407	3.178069	3.0726321284	2.849686	3.856501833	3.5739567327	3.275506	3.7233860464	3.881265	3.492799	2.9149192221	3.009094	2.9100943571	3.953368165	3.9825599958	3.8134488381	3.1615009254	3.689083	3.838192	3.395374011	3.8201814986	4.117186	3.9545082488	3.8651317881	3.6840138442	4.058286457	3.205793	3.2503083492	3.4968051664	3.214653	3.6773570567	3.298754	3.3525780895	3.9018599281
PASK	1.011466	1.7165489131	1.4642547691	1.410434634	0.7824108347	1.290614	1.3553133672	1.297263	0.5172677595	1.5849463602	2.165646	2.048891	1.7715114713	2.0132786436	1.83411075	2.5298452924	1.950978	2.8371618105	1.661362	0.581600635	1.8683643582	1.101617	1.73576952	1.825363	0.6880136	0.8218620512	0.9896941	1.0205651387	0.9821657721	0.5949691615	0.5147488595	0.3605944329	1.42928	0.9345814	1.0152750307	0.6293947629	0.6592497	0.1715135334	0.9795159648	1.2787453249	0.3639827351	1.699109	1.3675499251	1.6570145375	0.5543962	1.4412949149	0.9165422	1.2241135184	2.4238186059
ZNF586	1.114713	1.2378876225	1.5221651855	1.1207197678	0.9759758123	1.184383	1.0577445499	1.120776	1.0548019459	1.4020838935	1.52398	1.325876	0.9767636934	1.3306771563	1.2015691128	1.6593729015	1.555994	1.9394042275	1.373876	1.262351347	1.3299023822	1.57344	1.2881215042	1.065886	1.015369	1.1216897187	1.306116	1.7333400168	1.0960070736	1.1141597821	1.0038609716	1.8341930768	0.8283473	1.477149	1.0247961203	1.2917256209	1.006793	1.2181831896	1.4276087467	0.6316762056	1.020182233	1.931756	1.8013650663	1.4834186993	0.8469613	1.4841546975	2.029347	1.6673804521	1.5324652712
ZFYVE16	0.6840892	0.1966505408	0.3560736032	0.633830553	0.5169620225	0.8284051	0.4328968367	0.1566129	0.6944212874	1.0632318369	0.1939768	0.3504301	0.4138209853	0.0779172439	0.4362328849	0.1321589805	-0.05290942	0.1180422627	0.5312458	-0.133572411	0.1979810548	0.3884258	0.293071145	0.1087312	0.05898179	0.6640174123	0.4566796	0.5766399297	0.8685330975	0.9398655236	0.8155396418	1.4752299594	0.6663282	0.7605974	0.7431650327	1.1236305234	0.9302865	1.2591882399	1.2323327746	0.8605771256	1.0550202306	0.2921295	0.305460101	0.2888248047	0.2315905	-0.3485130019	0.4719123	0.417278767	-0.5266006052
GLRX	3.689535	4.058060415	3.5901607854	3.3706741285	3.9392030042	4.380014	4.3775420262	3.770863	3.8944250511	4.1553574812	3.504719	3.833438	2.8194522646	3.9801431813	3.4915496946	4.057294879	3.868383	3.7923067868	3.746593	3.773512472	3.7254587143	4.112509	3.7492441543	2.998398	3.334272	4.048748656	3.07302	3.7882595668	4.0739120678	4.6470829484	4.6315055475	4.8467304543	4.178179	4.64364	3.5486797017	4.8267121022	4.283303	4.969365923	4.8666831773	4.5872761096	4.7480268299	4.323066	4.7764837347	3.9964036808	4.330542	3.9476659741	3.726207	3.9326337187	3.7707178602
IGSF6	2.216389	2.7143234605	2.5780214718	2.6788555562	2.7367140373	2.665341	2.5532205274	2.265341	2.6486095091	3.0078077694	2.841996	2.693848	2.0400525854	2.5946022687	1.9559709685	2.5547556863	3.217781	2.4917829716	2.672399	2.116343656	2.1999645682	3.062324	2.7397959219	2.612499	2.978368	3.1844530465	2.873909	3.6680642445	2.8493601975	2.6549586846	3.0366106734	3.2443892234	2.853373	3.252745	2.897680409	3.2425080931	2.866218	3.7646673247	2.8685328039	2.4386371079	2.4969607728	2.797999	2.8441828084	2.4056293713	2.641037	3.0741091631	3.023351	3.783228867	2.7302429324
DDX3X	1.508437	1.6373062698	1.6865511448	1.829194116	1.8692355291	1.780616	1.4855424916	1.657229	2.0630297956	1.9615996023	2.025342	1.875439	1.9346638014	1.9853977808	1.9506568444	1.9239507569	1.872197	2.1071968283	1.903055	1.80137453	1.9909315014	1.935271	1.8622480859	1.841946	2.167157	2.1101125131	2.269602	2.4026942482	2.6835214145	2.3131558532	2.0631591714	2.7228989051	1.399098	2.085383	2.1078013232	2.7099466733	2.114757	2.3323139965	1.8100080137	1.709661007	2.6065104787	1.941411	2.235296494	2.1297839404	1.303165	1.633753345	2.360877	2.2926548968	1.5037420383
PARP9	2.44841	2.0885637311	2.2595138672	2.1922757659	2.9538973709	2.919721	3.4830807902	2.570269	3.2029033455	3.3164354806	2.081452	2.083391	2.2493931356	2.1573934913	2.0505016123	2.1177794526	1.930921	2.2997427928	1.970729	1.82780868	2.4395985971	2.200924	2.1226439707	2.381432	3.043178	2.4491033859	2.26453	2.6851653406	3.4750493689	3.8133088616	3.3386332068	4.272302745	2.887002	3.134935	2.9838917316	3.5889309148	3.304108	4.0256957379	3.7539751681	3.3376643889	3.9502098451	2.908874	2.69961211	2.5446961879	2.453385	2.9577526173	2.500741	2.3356385398	1.8588929076
IL1RAP	1.324531	1.1141099889	0.8458598471	1.4547937388	1.1463669691	1.251936	0.8292862097	1.078143	0.9337481142	1.7052315333	0.875272	0.9836928	1.1414873772	1.1440209085	1.1160314925	1.2331522218	0.9266629	1.0017773903	1.326456	0.202346008	0.9777030392	1.477945	1.5019716665	1.006154	1.302738	1.6890837382	1.463578	1.3988470695	1.5348122141	1.0332415781	1.5222539427	3.0596775367	1.550767	1.614138	1.3305850271	1.8993060549	1.287864	2.2757987791	0.9848495326	1.9251614785	1.9695204743	1.53612	1.3816739045	0.8820907929	0.970025	0.3135885259	1.258405	0.9006782868	0.5545419587
PSMC3	1.895285	2.0559364058	2.3878452784	2.2371879622	2.2025017604	2.053745	2.0134945713	2.019314	1.9222893465	1.6791865379	2.224211	2.197331	2.3531086913	2.4182951396	2.200455297	2.390693081	2.2795	2.6148273512	2.267464	2.329927059	1.9236052074	1.612039	2.2585779635	2.306851	2.498926	1.6503601627	2.455444	2.3944318466	2.1496042583	2.3378004193	1.6275089766	1.7883152542	1.942777	2.15046	2.3328276746	2.2775518352	2.444373	1.3905329086	2.484589597	1.3863702307	1.9216851891	2.483136	2.4776120565	2.1550072323	2.139121	2.1483126218	2.130189	2.4819356037	2.1091207124
EPHX2	1.11745	1.3061309636	1.5237829872	0.8389869522	1.2799908532	0.8828275	0.6433341131	1.502112	1.5173299817	1.8499135537	1.436001	0.5802523	1.1986077386	0.9595297067	1.7935200334	0.7280966981	0.1949593	1.0050703585	1.374319	1.431812866	2.2647094911	1.090999	2.2049337277	2.359785	0.5670611	1.0638298995	1.231253	1.1654795275	0.8690444261	1.1524184672	1.5879814139	0.0890026264	1.457772	1.405008	0.9297532817	0.0424028501	0.9926704	0.700254392	1.3610991454	2.0202243672	1.1153175269	0.8590403	1.4428159085	1.062901614	0.5982967	1.443542755	1.09425	1.0155486918	1.3735233455
PPP3CC	1.205876	1.7036809912	1.9132243154	1.1975102457	1.7252663901	1.597652	1.9966865533	1.925817	2.0500184155	1.4041158442	1.920395	1.518014	1.4856276967	1.6064941569	1.5370422215	1.684333614	2.099552	1.8880597939	1.530621	2.408006656	2.0630229075	1.630094	1.6045185065	1.652373	1.472101	0.8160360956	0.9677374	1.2521543196	0.8980425751	1.1062486908	0.8601077473	0.3234140473	1.420038	1.113041	0.670434627	0.5836916285	1.389581	0.7286983294	1.5380794062	0.9972283745	1.4664360887	1.526171	1.5603295269	1.3935615118	0.641036	2.4031324294	0.9077245	1.303574673	2.1512559633
CDC42SE1	2.434928	2.6759602087	2.4872378799	2.5796668299	2.488358001	3.724588	2.6335792149	2.39778	2.4230025895	2.706593007	2.387648	2.960128	2.6658362074	2.7445944129	2.334295316	2.4776079321	2.587514	2.6252954868	2.682545	2.736945332	2.2491254967	2.658128	2.9114463373	3.090573	3.115781	2.407268262	2.827937	3.2237394326	1.9159177837	2.5103596355	2.6401417395	3.4230268683	2.732471	2.524052	2.5980691297	3.1367296942	2.578679	3.2306039685	2.8302560786	2.7107925878	2.944843777	2.981489	3.0623364166	1.9494973696	2.562026	2.7678431664	3.009578	2.8731558103	2.5634960543
RBMXL1	2.42038	1.8997445128	1.868869101	2.2327313919	2.8175104255	2.828233	2.9252069407	2.646937	2.91639819	3.2905653014	1.602408	2.036591	2.1015257217	1.6966597407	2.0827261969	1.8646476409	1.647633	2.0103855129	2.237547	1.263259094	1.9851877893	2.419682	2.2809812813	2.031351	2.132962	2.7001264576	2.668086	2.2568070341	2.9460044038	2.7460038816	2.6985465077	3.2739782263	2.574355	2.811237	2.5926801928	2.7735749761	2.923253	3.19618219	2.908102812	3.5229670488	2.9906630656	2.200753	2.0768862417	1.9133347551	2.052722	0.9433280744	1.966277	1.8931184612	1.349805217
NDRG2	0.3042779	0.0440925252	-0.2774609623	0.449778687	-0.3638765907	-0.2242634	-0.2500613945	-0.09936303	-0.9216633663	-0.2039360696	-0.08335838	0.1782836	0.3504988052	-0.0996780011	0.4058160111	-0.058398355	-0.03374051	0.1922144856	0.3294794	-0.384398581	-0.0512586954	-0.2992123	0.2080799578	-0.08318056	0.04833648	0.4362516768	0.2913381	0.3406092931	-0.0922695513	-0.1706078784	-0.1633621688	-0.2522777601	0.1060534	6.361163e-05	0.2059754541	-0.2239411369	-0.395622	-0.3576829647	-0.6648592117	-0.0022878869	-0.5773034487	-0.1193829	0.0383804193	0.1080507379	-0.06166191	-0.5320492135	0.1188863	0.0957809465	-0.0354733795
TGFA	-0.03715617	0.3667868025	0.242730929	-0.103708275	-0.0579722213	0.3331945	-0.3066323337	-0.4225517	0.7771880052	0.8833268049	0.09627636	-0.181569	-0.3033525402	0.7249096703	-0.1852574691	-0.0241750892	-0.3722642	0.2311612629	0.1329961	0.004257943	-0.3105960308	0.7608079	-0.0969748039	-0.1854066	0.2385406	0.6222054299	0.2139127	0.3685646604	0.6707648383	-0.0599248619	0.6436796524	1.9826893202	-0.04540419	0.6513549	0.47614271	1.390849275	-0.1563398	1.2725819061	0.6526943918	0.33161064	1.1947626762	0.3749709	0.406446316	0.3108276807	0.03206624	-0.1859410371	0.2861325	0.2488191779	-0.333011238
IDH1	1.913612	1.9236197172	2.2497253672	1.8732148134	2.0518953666	1.762026	1.9088396895	1.841564	2.2647649376	1.73308031	2.232831	1.801248	1.6407587351	2.3481600536	1.862134558	2.2198574515	2.324306	2.164724722	1.529244	2.47839963	2.2127073096	1.823723	1.581230764	1.662756	2.549259	1.8445711868	1.81784	2.0336331662	2.0099356745	2.2525900187	2.4363680261	2.4434013447	2.152752	1.99876	2.00359672	2.6469781835	2.442774	1.9098707363	1.9776431782	1.568300838	2.2613895072	2.168977	1.9344648141	2.1641423827	2.673911	2.6505746006	1.579735	2.3197490088	2.2841241326
SCO2	4.183529	2.6977019313	3.3902521577	2.6139179517	2.7298868764	1.899554	2.6308136571	2.291528	2.9503629966	2.6545986536	2.880439	2.823879	3.0538140208	2.7483939994	2.9516740647	3.265370522	3.51935	3.1891071545	2.619344	3.078374602	2.9894569861	2.66125	2.5191958522	2.815071	3.74772	2.4813353464	2.853038	3.7213318686	3.0687312409	3.3159326438	2.64346935	3.9802835171	3.01389	2.650382	2.6965592856	3.0105284296	2.451141	2.1648705481	2.405733934	2.2784979113	2.3446580307	3.816249	3.4008468969	3.2277580007	3.761704	4.4775149106	3.648045	4.2068149993	2.9816532744
PLXNC1	1.446907	1.5822501869	1.528051189	1.5609272722	1.4806308641	1.802175	1.2479069591	1.250842	1.6626960401	1.6759620841	2.053192	1.805396	1.4665758823	1.8731821763	1.3352892664	1.6249043604	1.717293	1.8510794394	1.820733	1.60147259	1.6189677201	1.939411	1.2051321589	1.497655	1.824678	2.0770844473	2.079163	2.4341183131	2.1181676099	1.4258908391	1.8715745989	3.2938249734	1.442136	1.813704	1.7802499495	2.4466750815	1.700435	2.1729309881	1.3735131894	2.3222323716	1.6692105745	2.540444	2.574776444	1.6376005589	2.053973	2.313983572	2.209285	2.4053984708	1.7466964556
BCL10	1.173798	1.4223546692	1.2548028312	1.5839200629	0.7361204023	1.158559	0.3880612053	0.7055496	1.288028487	0.9882804802	0.9290218	1.318222	1.2703613373	1.5997509088	0.898232021	0.9176698622	1.109775	1.1672009916	1.18225	1.380259585	0.7164178561	1.177354	0.5566216261	0.4135298	1.19021	1.155647302	1.267034	0.3362350069	0.5358712167	0.8311822224	1.0881546352	1.3210058085	0.4290322	0.9057385	0.904495015	1.840875306	1.143689	1.301291039	0.6240177677	0.7794624366	1.5624502383	0.8979951	1.1960373145	0.9844022863	0.8882972	1.1734082944	0.9205647	0.7797828505	1.3141672045
NUP98	2.757036	2.2717648913	1.995439716	2.6802129227	1.8625628779	2.035955	1.6509995988	1.950741	1.7281202202	1.9900605997	2.093725	2.347448	2.4019640385	2.1321543318	2.3137834816	1.890086709	2.063892	2.3312114618	2.559111	1.972295132	1.9598876342	2.011725	2.288882638	2.087155	2.227319	2.6435648563	2.851493	2.4711891215	2.2221444831	1.839487577	1.9336386055	2.3361343395	1.888281	2.122533	2.5819733478	2.2666683133	1.998501	2.065326798	1.6383068274	2.3031141919	1.7515126697	2.121665	2.1291108931	2.4941681124	2.112954	1.6594483524	2.518684	2.3089795206	1.7689807024
OSBPL11	1.772969	1.6736322653	2.1129549393	1.7131796851	2.6619673208	2.818389	2.5535360299	2.156841	2.6895863729	2.7973860152	1.647216	1.537699	1.5079381182	1.9665089418	1.696407226	1.586826415	1.688469	1.5955676027	1.57257	1.710439383	2.0963091313	2.137234	1.9878028292	2.046584	2.089762	2.2682552882	1.702561	2.1545660757	3.055630643	3.0001739085	3.1702918458	3.0423301153	2.69458	2.747396	2.4552094578	3.1173851108	2.864368	3.3753043867	3.0527750076	2.7689782873	3.2416192051	1.820934	2.0744241956	1.7404440148	1.835781	1.5196142484	1.835998	1.7104654263	1.6038806471
OGFRL1	2.053188	2.532032061	2.197166038	2.221563488	2.6825399802	3.169	2.7617185412	2.118017	2.5997004536	2.9945893601	2.305543	2.090742	1.6916945086	2.4848913356	2.3614100546	2.4488782386	2.366722	2.5888757445	2.310759	2.438043198	2.5780469049	2.80625	2.3481184969	1.95233	2.319779	2.8245646673	2.091561	2.2641269818	3.2224383795	2.7641013778	3.3980602458	3.4361917832	2.54179	3.083077	2.4096381569	3.0820655798	2.957435	3.4714056381	3.1545497845	3.0848849561	4.005015208	3.037261	3.7733209632	2.7215614071	2.660594	2.5174334494	2.826943	2.450644891	2.4809706134
LCN10	0.9196009	0.4665436941	0.130131863	0.9451565587	-0.4372527833	0.1173307	-0.3095038817	0.1446033	-0.2227605412	0.2326429036	0.00856131	0.4883581	0.8318994907	0.6082237094	0.6584519568	0.4560144891	0.08783286	0.5288931396	0.9848664	-0.173925613	0.493304856	0.5012846	0.535176491	0.1681788	0.5033023	0.9272747787	1.191661	0.845315884	0.1497027524	-0.2792403114	-0.1278233807	0.4955018965	0.5966219	0.7948288	0.7244235655	0.3089972784	0.1132399	0.156827223	-0.2314508431	0.5570312283	-0.6369977526	0.5468914	0.343735366	0.6655407218	0.6618323	-0.3134590971	0.5681598	0.4789356497	0.0701417639
NPTN	2.83739	3.5621022774	3.729470956	2.8611989519	3.461250193	3.65242	3.2784637949	3.474768	4.031833783	3.0342819224	3.605425	3.319441	3.2943503115	4.0650557011	3.5707492374	3.7470577823	3.77253	3.5331126623	3.491132	3.99380114	3.6958253537	4.09605	3.4920478671	3.485296	3.856157	3.8275124648	3.584419	3.4782600315	3.6940132104	4.1846326467	4.0640946272	4.6283698438	3.728129	3.973654	3.6983026119	4.5929115698	3.759367	4.0467178023	4.3121053656	3.5952832559	4.1420213814	4.538981	4.4917269677	3.8535242795	4.140911	4.0459247586	3.961867	3.4589204156	3.8735675894
MEGF9	2.644436	2.8731801842	3.0658080741	2.6664986508	3.4520594523	3.901649	3.62171092	3.044455	4.1618124941	3.9887345544	2.756693	2.737513	2.7885268802	3.0101776442	2.4675325822	2.7368108241	2.763115	2.9003620089	2.591845	2.873248873	2.964498135	3.5531	3.007735403	2.935131	3.234656	3.6168098253	3.051912	3.4358726616	4.2693286452	3.9600179424	4.0950716659	4.9470367341	3.664589	3.84175	3.8315474214	4.5022919864	4.695069	4.914986658	4.6815764825	4.0818967668	4.7171039658	3.100881	3.0697044098	2.5741415513	2.982157	2.7362921282	3.259637	3.2249099435	2.818792126
PAFAH2	0.6204794	0.7594064533	0.6019260716	0.3866095903	0.6606230423	0.6011957	0.7970945866	0.3484143	0.0996670906	0.1375532864	0.5680294	1.117666	0.5720944913	0.4977118709	0.5439182505	0.6553857165	0.5472656	0.6318915902	0.5113965	0.920249013	0.4955276492	0.6584423	0.2285785707	0.3848982	0.5773367	-0.0536895455	0.2531857	-0.0727843353	0.6149950372	0.3705910713	0.2778509135	0.1489073833	0.6413076	0.01048858	0.1552459729	-0.4378883291	0.1975739	0.9183798779	0.206366852	0.6478533901	0.814217189	0.8671125	0.690132061	0.8779122309	0.9176552	0.6260775621	0.5739756	0.4337343349	0.385454777
RPAIN	0.2472882	0.7298151454	1.1000059552	0.2206942173	0.7633603427	0.5510303	0.7428838473	0.7799258	0.8142480887	0.3722765417	0.9077601	0.7294561	0.5231936769	0.8886548407	0.8855700204	1.1445872551	1.115876	0.809272032	0.5876483	1.301101812	0.9561541854	0.8614735	0.6371489548	0.7655509	0.4449472	-0.1603026373	-0.1942651	0.2556811835	-0.0125504456	0.2936143643	0.2429186056	-0.0733457443	0.4506437	0.2419631	-0.2835804042	-0.1862745112	0.07795691	-0.3098750312	0.4048143969	0.0129376554	0.1418982464	0.6912578	0.8769137473	0.6306983884	0.6422727	1.0914131945	0.2785985	0.5548735868	1.1099500168
KLF5	1.206557	0.5930851954	0.3523314977	1.3523208795	0.3799793872	0.6105258	0.6182159982	0.5575761	0.0550943481	0.9274713062	0.1279543	0.703663	0.7378746648	0.5462160998	0.6967070301	0.3025061828	0.3348857	0.653161837	1.018014	-0.318293943	0.2221213317	0.75861	0.9118232998	0.4561489	0.6911613	1.3406071762	1.289206	0.9487289513	0.9078380685	0.6387594663	0.8989648055	1.4081315663	0.6798196	0.8504077	1.0110596557	1.3061913785	0.4544732	1.529517587	1.3805945752	1.3965902423	1.1499160715	0.6828176	0.6245163896	0.5510881179	0.6723324	-0.3950641753	0.7565798	0.6750050084	-0.2451804558
UBE2R2	3.495202	3.2459578846	3.0026649224	3.475240181	3.2848328314	3.503859	3.4590037518	3.243185	3.1898646398	3.8925548173	3.166604	3.349656	3.4001429758	3.2521616887	3.3856021754	2.993218584	2.822764	3.1402114303	3.503724	2.589459337	2.9832218742	3.317013	3.2729209606	3.461338	3.158695	3.5746088006	3.728495	3.7943198112	4.1663376803	3.3204784034	3.5403108266	4.1505995399	3.335862	3.5088	3.9574195935	3.6674736568	3.767019	3.9967750757	3.5471277199	3.5792262451	3.5835988548	3.420183	3.1679692059	3.3144612588	3.358122	2.7300343863	3.72569	3.475757658	2.5275639198
TSPAN2	1.119228	0.9786477788	0.9584855487	1.166754318	1.6728861484	1.776685	2.0755056915	1.351667	2.1754020132	1.7667950872	0.4630853	0.8860457	0.9696244804	0.8407831049	0.8680582483	0.5468172298	0.4107897	0.8382997579	1.009914	0.359282108	1.0708679989	1.514342	1.212798632	1.042228	1.081013	1.6349633508	1.306347	1.2573114054	2.3333354797	2.1239963316	1.9557845181	3.0383618549	1.716403	1.904812	1.7966430401	2.6804288092	2.482579	2.6627706481	2.8199289145	2.3644446658	2.9152015259	1.120404	1.0173768676	0.988987528	1.014038	0.1874458822	1.107601	0.7794275349	0.2620702302
PPP1R3D	1.387733	1.6992680505	1.7635693342	1.1337440026	1.1113924694	1.363943	1.0768108663	1.164868	1.6853991249	1.709644337	1.370419	1.208456	1.2517560238	1.7996488941	1.2452237165	1.756723032	1.599187	1.4269006516	1.48943	1.528281408	1.345410231	1.873337	0.9489431083	1.090726	1.262246	1.5062421425	1.46036	1.6307639492	1.5556192391	1.2675156167	1.4404557741	2.6333188475	1.146963	1.625992	1.5228894898	2.1733110108	1.442722	2.3246608539	1.594800223	1.7736279529	1.4197225126	1.466553	1.8747075766	1.3009853303	1.49876	1.4290924391	1.742413	1.7418788222	1.3376838795
LTB	1.991844	2.5360660549	2.998293419	2.5133631547	2.953710296	2.78476	2.5914276262	2.777394	3.0017518367	2.8999154453	2.922887	2.572157	2.4019842	2.7477725406	2.6472535926	2.9812152497	2.73859	2.7386219743	2.440671	2.917134643	2.8520815447	2.737953	3.218242897	3.031568	2.259634	1.8871391091	2.129572	2.881257582	2.2831914803	2.1957746172	2.1997086561	1.9667444612	2.377558	2.539365	2.1736176681	2.1907203727	2.151567	1.8084878576	2.7172102044	2.1285123142	2.0261062359	2.35946	2.4519993075	2.120218122	1.011659	2.2797422258	2.368038	2.848422051	3.1188536465
MRPS9	2.265155	2.2947056118	2.4949236099	2.2310433286	2.1797910624	1.558328	2.0101206334	1.977981	2.2744749854	1.6732848632	2.698701	2.692015	2.2695297896	2.2108553637	2.316616299	2.3692607087	2.823704	2.4166971955	2.311009	3.010914025	2.3644425103	2.207289	2.3507130605	2.555101	2.226605	1.7972080373	2.008289	2.1907977589	1.8096122427	1.9506740011	1.7989966959	1.2730431853	1.907795	1.933869	1.8485485297	1.5274722273	1.905226	1.5707477961	1.8664379117	1.6776556121	1.7228313245	2.532595	2.223363748	2.4314886493	2.05502	2.7185990506	2.197129	2.7147289875	2.6096020739
LIG1	1.751386	1.5832350176	1.6318525782	1.6015529902	1.4540358525	1.285684	1.3437395439	2.087218	1.0930524913	1.7555330825	1.991772	1.869202	1.7296769465	1.5724130094	1.8232426481	2.3908859335	1.965778	1.8800705531	1.29705	1.73798333	2.3176634892	1.887821	2.0883570974	2.113521	1.615305	1.0695013401	1.641683	1.3602209426	1.336972101	1.3401788371	1.242523244	0.761568083	1.718063	1.532504	1.2210567355	0.8159356521	1.236891	0.797958141	1.4198161875	1.4181546179	0.905488559	1.82549	1.4766470019	2.0144475256	1.221994	1.580583669	2.154195	1.8079796794	1.1613989241
IL1R1	1.095425	0.6294850251	0.252609788	1.2404422407	0.1548417474	0.9664165	0.1087595006	0.7863916	-0.004093442	1.1446577842	-0.1978504	0.6862015	0.6086589561	0.3632425522	0.8093645941	0.4078472241	0.2487269	0.4990665406	1.026358	-0.044576646	0.0443394836	0.4184461	0.7258301558	0.3687092	0.3773688	1.2211426565	1.212391	0.7674913309	1.1872609137	0.2764810571	0.5588732102	2.0891612971	0.3774788	1.05266	0.9409263416	1.0360658878	0.8856244	1.0308474909	0.0415856964	0.8675245871	1.2490228654	0.4289042	0.2939154109	0.4261972406	0.5877076	-0.5799774456	0.8914678	0.5215001037	-0.4240520306
MSRA	0.7445633	0.6656893722	0.6743050162	0.7218504961	0.3522024446	0.3694441	0.1820463056	-0.04313974	0.3555800043	0.2626137075	0.7982639	0.9553786	0.7599397142	0.8961219722	0.6266727384	0.5571211408	0.7529346	0.3812580603	0.7693648	0.96766332	0.5301439548	0.2984801	0.4248947965	0.7268225	1.040121	1.0185929423	1.28621	1.1309585862	1.2100155072	0.864578419	0.4959964475	1.2703608621	0.4069842	0.6269171	1.2100221156	1.3995181357	0.4314206	0.633405214	0.5117899177	0.2295097086	0.278079755	0.3591425	0.4741073356	1.3478271108	1.385046	0.9910308116	1.622282	1.3960235831	0.9972066744
MEFV	2.19042	1.9920243578	2.4580155129	2.5020762109	2.7191563546	3.081026	2.2354668779	2.398388	2.609428468	3.3789905192	1.340693	2.07275	2.2493745503	2.3306013456	2.2935823967	2.4688349543	1.320936	2.3237224635	2.206047	1.531819113	2.2877733378	2.529609	2.3155618411	2.558943	2.512385	2.3676848559	3.592417	2.6889105721	3.8527867347	3.2589464107	3.1859357935	4.0590298591	2.343879	2.92776	3.6778247184	4.0047022103	3.332802	2.9193357181	3.5004353306	2.6922523759	2.7243525544	2.634208	2.7975880727	2.3097377704	2.018228	1.3485213752	2.208133	1.853133428	1.0885966007
CRIP2	0.6494855	1.035472711	0.3744678077	0.8202409078	-0.4696653951	0.2055056	-0.149585757	0.8164475	0.651528066	0.7443110076	1.339616	0.7138395	1.3611910394	0.5909148118	0.5923773493	1.0908922185	0.958636	0.7322708891	1.167833	1.227806045	1.0471840858	0.4659885	1.1632957366	1.125402	0.7109271	0.6131810501	0.4792251	0.3469982647	-0.5205415352	-0.5088417948	0.8474586363	-0.5294871976	0.6683932	0.4144311	0.202852152	-0.1045976717	-0.4883354	-0.4130968619	-0.35648636	-0.0649787848	-0.2717888452	0.299295	-0.1801488014	0.8169355667	0.5482075	0.7439160506	0.7809517	0.6274705973	1.4474568006
SEMA4B	2.712383	2.4889508284	2.2714812917	2.7178690161	1.7425304204	2.046906	1.7728169679	1.923358	2.3223897987	2.1753569958	2.363737	2.517371	2.4553655365	2.6351170628	2.3482805927	2.4975971876	2.406412	2.2909978231	2.803325	2.207237253	2.1623405563	2.375616	2.2653226434	2.147632	2.615254	3.0740328146	2.534685	2.8931297019	2.5667571219	1.6893410412	2.3526538838	2.4906852999	2.248101	2.236666	2.6042090876	2.491889643	1.619088	2.3897605262	1.5600467789	2.2374386416	1.6580549511	2.191187	2.0861522121	2.6805261061	2.097521	2.1500904064	2.945403	2.9268431886	2.1784149538
HAPLN3	2.157178	2.1755373373	1.761462513	2.1796032691	1.0697214658	1.146064	1.2167148164	2.051929	1.5264255296	2.1797279862	2.060779	2.047551	2.0908717239	1.8698888649	2.1431519796	2.1526226804	2.274623	2.0467270101	1.642791	2.141526591	2.0036519232	1.663182	2.242394182	2.272185	1.824574	1.8842128946	1.627504	1.5978139436	1.2767644621	1.1596936892	1.378837496	0.7527787126	1.816011	1.682032	1.4625885434	0.9763280365	0.8110689	1.3751569179	1.4916632522	2.06135242	1.5116816368	2.005254	2.2575481695	2.2578520233	1.524971	1.5221008867	1.622239	1.5483367346	2.0941107892
IDI1	2.088235	2.1485855388	2.3807258617	2.1482047329	2.8535297118	3.121666	2.8808152513	2.865226	2.9683607219	2.9840294299	2.037592	1.960092	1.8790707035	2.1674825629	1.9295109869	2.1056452346	1.751422	2.1370755044	2.080675	1.807934646	2.2074166668	2.477582	2.0517668716	2.065069	2.152661	2.4293727201	2.187517	2.1092198333	2.8373516441	3.1511844973	3.2051263265	4.0178117645	2.883355	3.17827	2.6055201399	3.3653627625	3.067255	3.373317881	3.2713165904	3.5186681924	3.7202396575	2.470443	2.6452143217	2.3740253235	2.22283	1.9448514088	2.155003	2.0504301045	1.7311390526
ANKRD39	0.4017887	0.7799934393	0.2530089247	0.5851684378	-0.3248827185	-0.09564079	0.0879861149	0.1380011	-0.3899562252	0.01999319	0.4034272	0.8467964	0.4802187238	0.4652919848	0.9178332115	0.7454398349	0.6489824	0.3783605442	0.9943209	0.304041754	0.0244248309	0.3874777	0.2032136765	0.0386095	0.04143458	0.7521558617	0.3928011	0.5387377313	-0.5365864539	-0.5888312305	-0.2918783212	0.0093536897	0.02899767	-0.159366	-0.3690719902	-0.54439767	-0.1822883	-0.3761124535	-0.3925562796	-0.0358549109	-0.8313961778	0.612749	0.2091937455	0.4616618413	0.649624	0.2909563716	0.5218716	0.3640692999	0.3877250682
MSRB2	0.8636676	1.0303230329	1.0584007655	0.6336692026	0.8994445232	0.9624595	0.7997565752	0.471812	1.0407455106	1.0094951592	0.7688804	1.032377	0.7647894689	1.5339573963	0.8599602409	1.2012017814	0.7639258	1.1306157846	1.465497	0.866056037	0.7616262373	1.764612	0.8875185954	0.8016589	1.122861	0.3406423353	0.1208888	1.9736962708	1.370425186	0.638736654	0.8185156376	1.5822574772	0.9273046	1.595056	0.1061080147	1.7862659279	1.61091	1.4998335575	1.7272265545	0.1532435668	0.7894367424	1.745518	1.3778048893	0.669674352	0.5160477	1.0954250145	2.048175	1.9459525188	0.5387360436
FBXO30	0.5710242	0.427574302	0.8716684842	0.7258528796	1.4302874907	1.303942	1.2822759235	1.366467	1.6314981613	1.2833542331	0.3017457	0.2829912	0.2567500421	0.5015558212	0.2502152616	0.1726903343	-0.118268	0.1826792685	0.2597827	0.197224854	1.0298808619	1.160505	1.1695626121	0.8646779	0.6799464	0.8071233641	0.6962033	0.887656144	1.4827139512	1.6913582816	1.6816032576	2.0288967779	1.627887	1.661476	0.9950804842	1.9291404684	1.46669	1.7855199049	2.0123424255	1.287456789	1.9651682993	0.561556	0.6173245349	0.2997198796	0.4169322	-0.1263187113	0.3298642	0.1658685073	-0.1464238529
BACH2	1.182386	0.6626849248	1.4501162164	1.2476514114	1.6728997729	0.9302973	1.0986588243	1.684605	2.6342607602	0.8444972179	1.69589	1.04034	1.4515579051	1.1903513505	1.6982084178	1.6773424189	1.170555	1.5313412923	1.431557	2.039879303	2.0755216296	1.267495	1.6388870018	1.917532	1.057387	1.1291149461	1.355551	0.986245802	1.5051330793	1.4328756578	0.954710383	0.4276438739	1.318431	1.349196	1.1080982994	0.6286372417	0.7178909	0.5458826358	0.867082156	1.6772562048	0.3627408359	1.03302	1.3813274924	1.7326470613	0.2291927	1.9108125792	1.414059	1.0141533884	2.7034228962
PLEKHB1	0.785345	0.6848405464	0.5133779951	0.567484432	-0.076379796	-0.253368	-0.0104678326	0.2103784	-0.0753223008	0.1540241318	0.6964592	0.5453802	0.7473249073	0.2024921704	1.0065850413	0.4583278686	0.4069583	0.2669803723	0.5931433	0.811403447	0.3712310575	0.01917804	0.6641447425	0.8933229	0.08401195	0.5188661467	0.638712	0.5571424101	-0.0892988466	-0.2089800809	0.1125452828	-0.187541171	0.6151586	0.06499289	0.0827633797	-0.3948643807	-0.1374292	-0.5092920039	-0.0357296376	0.5152406024	-0.4496689252	0.2708288	0.0734147493	0.8288331863	0.06959919	0.1578313041	0.5763308	0.7003320582	0.4830383102
FFAR2	1.886977	1.470628966	2.220554325	1.6276458631	1.7737796342	1.820147	1.9585234227	1.160678	0.6897538334	2.3526089779	2.312642	1.692727	1.4632039697	2.3614064831	1.4307475724	2.6451964201	2.091669	2.8755097803	2.048187	1.283806774	1.6827652781	2.366951	1.5762858877	1.213686	2.315914	2.0855218152	0.8660452	3.0738295326	1.4015257425	1.7704653461	1.6066849379	3.6811102309	1.434114	1.70655	0.9947634871	2.2550554388	0.6192265	2.4106451271	2.089866397	2.2004571504	1.4800274767	2.870981	2.7922304504	2.521235887	-0.164216	2.6406819468	2.529819	3.4957337733	1.8137078596
GABARAPL1	1.739178	1.9388811469	2.0863630642	1.8204029226	1.8208695377	2.467968	1.778315598	1.508828	1.6685767452	1.9836683612	2.023732	2.744917	1.9704950453	2.3955699535	2.0314529033	2.4288913805	2.378103	2.5574864621	2.679492	2.218715542	1.719585876	2.353371	1.4261390907	1.703595	2.016265	2.574948373	2.245304	2.6301652022	2.6831100627	1.8061745296	2.146676417	3.0552228145	1.821477	2.351663	2.5035751406	2.430125568	2.294304	3.0254702488	2.2368712649	1.6601250945	2.3087345404	2.522735	2.7344767773	2.4460466231	2.332553	2.2374316134	4.017804	3.175326062	1.9697680026
ARF3	2.659333	2.3684746755	2.5127225857	2.8180152803	2.9221785195	2.821865	2.8656945096	2.15999	2.3247610663	2.117453552	2.693974	2.689866	2.7963352134	2.4922915324	2.3053983237	2.2423775203	2.422092	2.4163390072	2.368118	2.057152026	2.5014709173	2.308694	2.4129304504	2.78864	3.001016	2.4278588185	2.942673	2.3266140543	3.7174659507	3.0459109312	2.9738041582	2.8466043096	1.950548	2.627038	3.3360982658	3.4029260487	2.772614	3.2827619022	2.7098240092	2.5711803295	2.8840975379	1.962414	2.060666536	2.7592352828	2.774127	2.3636348265	2.67647	2.5562195337	2.2409506368
LY6G5C	1.740266	1.5608597784	0.9551117031	1.9271684989	0.5278804441	1.136707	1.0182291455	1.141511	0.7354513034	1.2747257994	1.171675	1.589171	1.7489601405	1.3083903881	1.6148294855	1.2838548195	1.248116	1.2877212464	1.762231	0.863598875	1.1255885205	1.349759	1.5447327482	1.244872	1.313731	1.7074307269	1.908839	1.4886792268	0.8839084876	0.6441160742	0.9227279344	1.0807162106	1.184651	1.309852	1.7230085181	1.0897652802	1.047683	0.7366362937	0.5632565775	1.2305486434	0.3112434457	1.355454	1.3295002338	1.3951659978	1.737126	0.4440093173	1.555375	1.3001532256	0.8367320975
ANKRD50	0.9295515	0.3177838054	0.385707842	1.009733997	-0.2022401044	0.1000955	-0.3668727119	-0.2570702	-0.1898045672	-0.2523890093	0.389893	0.3806519	0.6781498447	0.4131807874	0.5680782985	0.6639433293	0.8221178	0.2513258278	0.3523613	0.021808486	0.0474305489	0.146735	-0.0316447188	0.03766481	0.6134526	0.7706556785	0.9712054	0.6790043967	0.1864141501	0.2354318982	0.3357723329	0.1194175515	0.7060526	0.2134517	0.4948250007	0.7686962621	0.1945434	0.075463775	-0.7452225908	0.4814939912	0.207010874	0.2473348	0.4625657285	0.4974328784	1.184118	-0.3194052354	0.4097011	0.5124969298	-0.1545103
C9orf66	-0.1503528	-0.5394776888	-0.1246297533	-0.0845632228	-0.3143682303	-0.1172002	-0.8683284521	-0.5178089	-0.2485668841	0.1408823657	-0.5606011	-0.9126923	-0.5822077684	-0.0518516649	-0.363732698	-0.0987492966	-0.2207649	-0.2691933905	0.05059618	-0.121301518	-0.2308627619	-0.1807183	-0.5699163548	-0.4174041	-0.9577964	-0.0652422716	-0.05240143	0.2884991864	-0.5034016493	-0.4036097753	-0.3350931004	0.780310684	-0.5311098	0.1232566	-0.5458004408	0.7181578778	-0.6179946	-0.062074155	0.1172019841	-0.3953285293	-0.409538756	0.6735061	0.9067850771	-0.2955697725	0.02892433	-0.27442974	-0.01180689	0.1583887306	-0.6964145396
CHD1	2.285701	2.282406546	2.8737849974	2.1741821773	3.0261421471	2.964033	2.9765525843	3.221516	3.1688150767	3.0313790909	2.441588	2.129461	2.370846646	2.4526014202	2.0524718303	2.3498223032	2.284082	2.4515902639	1.929698	2.448988262	2.9088214607	2.634525	2.8443337821	2.840471	2.725187	2.4009522603	2.73837	2.7839514663	3.2338106048	3.6169300071	3.1981936248	3.5479447995	3.258485	3.33272	2.9009493781	3.8977256586	3.410175	3.2745154768	3.3419370016	3.0435045549	3.4815863311	2.988382	3.0262185229	2.452876261	2.434736	2.5098815141	2.645747	2.336980052	2.521462898
ZNF439	0.3000529	0.2970241901	1.4849156198	0.3523107926	1.2530735699	1.202361	0.6015558495	1.264208	2.0672655849	1.2725551617	0.7446166	0.7192434	0.4655836765	1.3029576426	0.9742449444	1.4880368306	0.7149333	0.5102679468	1.063321	1.523697046	1.5951301338	1.794654	1.6005471043	1.331119	0.7015667	0.7090173497	1.021498	0.6662460071	0.5931493979	1.0976308565	1.0225424891	0.6254406655	0.8981862	1.645759	1.0462231895	-0.2370330381	0.9834828	0.0785949014	1.6786953108	0.9825142373	1.4060124922	1.143739	1.3891967718	1.3015320042	0.2774056	0.2977978485	0.2904132	0.5445137757	1.6840801438
GLYATL1	-0.9897479	-1.676065537	-1.9380806751	-1.0442068404	-2.6403469656	-2.069882	-2.5436407609	-2.00273	-2.4631016127	-1.9467832971	-2.082409	-1.408233	-1.3099237349	-1.7625501555	-1.0775602097	-1.7382829492	-1.912808	-1.8432749653	-0.8636197	-2.342562908	-2.1428930511	-1.910836	-1.4161426896	-1.929922	-1.648524	-0.9278946295	-0.8911182	-1.2308687418	-1.9865301653	-2.3296255593	-2.041234039	-1.7635842569	-1.749514	-1.423282	-1.3636400112	-2.0704095198	-1.888321	-2.2860546485	-2.4526124951	-1.7914519805	-2.7054478709	-1.579187	-1.5295432193	-1.4826991158	-1.693097	-2.3388534045	-1.344425	-1.5077656955	-2.4004975406
ZRANB1	2.151673	2.02859738	1.7549076463	2.2034767748	1.714252741	1.775571	1.4948109191	1.634038	1.5936017566	1.7168261519	2.413396	1.94169	1.9849373677	1.8794572896	1.5538705458	1.5879328315	1.879989	2.0945563361	2.03271	1.630011403	2.1161806816	1.873959	2.311313065	1.674678	2.042128	2.4962352272	3.349245	2.4321874855	2.0981740313	1.9779219552	2.0447585087	2.5596136941	1.694748	2.080426	2.7478494019	1.9826228617	1.645579	2.2157702646	1.4999081111	2.4577406251	1.7553243394	2.737105	2.2790565415	2.7075322387	2.994288	2.148024204	2.468324	2.4532108112	1.9534538378
TNFRSF10C	3.297727	2.8931063445	2.4365749022	3.3038103905	2.4470953803	2.520217	2.0442777784	2.124656	2.0009961155	2.7841164264	3.034148	2.960551	2.9037620816	2.8635229194	3.0223773073	2.7512126313	2.810557	2.886880531	3.182612	2.273290591	2.4674675174	2.861923	2.777036827	2.643252	2.883637	3.5712727562	3.255422	3.4103464634	2.8637831468	2.2622409393	3.1613939676	3.9892993116	2.713929	2.883041	3.1566585972	2.9518682419	2.229282	3.6342080256	2.4816578581	3.8706849676	2.8329540061	3.311729	3.5062177532	3.3177339195	2.597461	2.6518580026	3.69866	3.6194130899	2.6406079382
CD79A	2.417868	1.8718803191	2.7879599896	2.2199407674	2.9050987123	1.867248	2.0831233502	2.654479	3.0410254019	1.4056905884	2.571083	2.514263	2.315065931	2.8551172802	2.6478023354	3.0518258267	2.775913	2.2706511501	2.910773	2.708335838	2.9285203553	2.021206	2.9918092547	2.635674	2.814309	2.0418690662	2.504198	1.7194287174	2.0420469058	1.7232374256	2.0495167038	1.7131140247	2.974795	2.074676	2.4716095216	1.2955227652	1.971523	1.4299870498	1.2781875404	2.1521608463	1.2714932834	1.61701	1.9076504848	3.3918769768	1.142333	3.150771689	2.278874	1.8068918806	3.8446165661
DOCK8	1.782932	1.7233313794	2.0289727408	1.8014809127	2.4871972367	2.25978	2.2878449654	2.125719	2.4322979891	2.3764273961	2.155896	1.726834	1.7674830266	1.7765065438	1.5642271803	1.9613423467	1.721405	2.0139819337	1.369416	2.048482128	2.253842534	2.214766	1.8207459561	2.069336	2.501849	2.3337638336	2.061673	2.4149560138	3.2182015109	3.2447486216	2.8623232166	3.1911755241	2.72555	2.820776	2.5413801185	3.1380578305	2.226755	3.2722822239	3.0505450873	3.0056104722	3.0505806486	2.816156	3.0149010602	2.4180281615	2.192493	2.3987124375	2.633184	2.516628934	2.2940180542
CENPB	0.5255531	0.6290526098	1.5348672805	0.8761260691	1.1910876647	0.7957645	1.0665525164	0.8997845	0.8651843014	0.4426428222	1.400044	0.8744345	1.3122193308	1.3252804091	1.2339235237	1.0879104845	1.474706	1.3872120626	0.8040742	1.098840351	1.0856899869	0.7571528	0.9755715115	1.208664	1.18801	0.226655473	1.319225	1.2558087172	0.8609839269	1.1481258986	0.4826560098	0.901190215	0.3246458	0.7878571	1.0770188505	1.061549329	1.580163	-0.2382558446	1.1450456096	-0.3522029965	0.9783770735	1.141035	0.9662863567	0.806621204	0.6602408	0.8365924377	0.842935	1.4843646741	1.0440642701
FAM63A	1.492518	1.9656179848	1.7298748528	2.1610909498	2.534303567	2.7711	2.6666891522	2.270014	2.5728477263	3.0501800697	1.833056	1.807509	2.1294938794	2.092358421	1.5609617667	1.7022933475	1.616888	2.412790891	1.796308	1.653788207	2.1017247714	2.667089	2.3860760773	2.443594	2.52733	2.2214267044	2.846992	2.8068535231	3.3680462977	3.1077829637	2.8067045044	3.8891579852	2.452289	2.889304	3.3193106013	3.4180327617	3.030263	3.5560079251	3.2626409695	3.055409854	3.0650267948	2.614675	2.6571439403	2.1639474524	2.384636	2.064715917	2.532729	2.4789972235	2.0387528745
ZNF83	1.21062	1.9345813936	2.2543296688	1.5389639654	2.1134267249	1.859738	2.2235929313	2.261584	2.3771808274	2.8492158236	1.947959	1.76777	1.4595941342	2.0100067384	1.5291931647	2.0746201642	1.783194	1.9759091199	1.585463	2.476857659	2.2101669868	2.679409	1.8479374696	1.885379	1.624958	1.2573432678	1.334465	1.148409814	1.5232079396	2.2982385917	1.8585386675	1.8869702945	1.88873	1.971298	1.4890770887	1.3097116851	2.082494	1.2684465282	2.3489334004	2.3080035495	3.1498119608	1.671379	2.2053010918	1.3365694169	1.104257	1.7992539745	1.188128	1.2397773487	2.0459817195
KLF12	0.5892754	0.9816374648	0.751601432	0.6296020323	0.3983648296	0.5610716	0.8950081535	0.9506486	0.8778568554	0.7701080482	0.979951	0.9996284	0.8275393165	0.1467001152	0.5193237632	0.4492260793	1.130615	1.126653128	0.7551104	1.168751325	0.9300558675	0.6907763	0.81439863	0.8643159	0.5826591	0.5115988174	0.5637417	0.5922471384	-0.1404184585	0.3687429705	-0.0049247159	-0.4577562816	0.4657847	0.3509241	0.3340199194	-0.4176272318	0.3956495	-0.2253091481	0.084408117	0.4224772188	-0.0020986509	0.5390354	0.842067877	0.4915934464	0.3384425	1.173902037	0.2882026	0.6477829502	1.1875844778
OPLAH	0.05525531	-0.4041296012	-0.5535485139	0.0618183554	-0.9808166651	-0.6500672	-1.1427786103	-0.7281452	-0.8145899582	-0.3335974542	-0.2362111	-0.2231935	-0.0786427836	-0.2739314709	-0.0955057684	-0.3096901224	-0.09848978	-0.219542984	0.05783432	-0.489717835	-0.4808281937	-0.2987937	-0.4195515717	-0.548207	0.07035079	0.2282310667	0.3339635	0.3876089763	-0.6166483113	-0.5724630849	-0.5272324841	-0.0517360412	-0.1563711	-0.3226357	0.0084611398	0.3800202385	-0.245405	-0.4416348912	-0.5396913113	-0.4031252022	-0.3474483002	-0.1214743	-0.0031641754	-0.0373212947	-0.1352892	-0.8329603667	0.4825708	0.2301828903	-0.6455368262
RBM23	3.12727	3.3884695659	3.4238230671	3.2600408414	3.2835454672	3.358867	2.9179267283	3.014504	3.4842174366	2.9413619534	3.661896	3.590287	3.3110372467	3.4432337955	2.9636733969	3.4132731581	3.38158	3.2724884939	3.381387	3.652926713	3.2992650397	3.089622	3.154593181	3.350872	3.978813	3.4435432355	3.429901	3.4196028713	3.8981287536	3.3066792438	3.4499686742	3.9424755338	2.918493	3.277044	3.6512602885	3.6708131885	3.20081	3.9356691975	3.2792165861	3.2158710274	3.6140755179	3.207649	3.1790909429	3.6580428586	3.283881	3.630975171	4.544045	3.6246050463	3.7177991522
AMPD2	4.188899	3.7327623994	3.394397182	4.1691994107	3.0675037899	3.53066	3.1520679491	3.577576	3.050436467	3.623317433	3.288045	3.73333	3.8996599982	3.6270763478	3.8709605836	3.5146409485	3.385037	3.7139030137	3.983651	3.040850885	3.3182957226	3.518278	3.7592299655	3.387692	3.728809	4.2431336194	4.24586	3.9594500957	3.3404216514	3.2785552827	3.4676875757	3.5211686627	3.602714	3.574772	3.9750234079	3.3789762684	3.359375	3.4697770357	3.1678083271	3.8523635751	2.9003796063	3.811005	3.7272934176	3.6121932378	3.819723	2.8863218538	3.809939	3.7222523201	2.9406895647
SLC45A4	1.592296	1.9114713127	1.8496706735	1.6713728136	1.5632870101	1.994693	1.3035773901	1.61955	1.5915225329	1.8344710677	1.948994	1.902176	1.587405409	2.1686566274	1.854255788	2.5387991866	2.658579	2.1120934315	1.903549	1.807770189	2.015923204	2.454261	1.7468303733	1.803974	1.553784	2.5789499615	1.901802	2.0139900475	2.5524307281	1.5329966429	2.0551308225	2.8464276168	1.828981	1.987825	1.8015579488	2.2673150535	1.58993	2.691349744	2.1776484688	1.538895371	2.0149430429	2.364971	2.5587133518	2.3007110509	1.810888	1.8450941791	3.232993	2.4051656286	1.7624842396
INTS6	1.597909	1.2917847852	0.9764087607	1.4762238096	0.3913737117	0.8601008	0.3663924174	0.9546423	0.4649661679	0.6437787859	0.7868087	1.101365	1.3221098434	1.022936593	1.4811956213	1.0737574573	0.8876494	1.2866493296	1.489678	0.743900708	0.7436477931	0.9573844	1.2248587764	0.7475591	1.146451	1.5518936713	1.644822	1.4391925285	0.7621190732	0.5123942709	0.8196021789	1.0290722693	1.022145	1.119582	1.2736058384	0.923643333	0.5757483	1.0259489658	0.3310710991	1.3460466747	0.3207034779	1.070355	1.1031868033	1.1639815034	1.246237	0.4859224277	1.361926	1.1189455862	0.688921355
F13A1	3.021747	2.9522978794	2.8203338587	3.4868510664	3.0859638979	3.163738	3.023249802	2.948158	2.3769945235	2.5578466376	3.581946	3.364374	4.2667504032	3.1919431496	2.8938035263	2.9191457887	2.497786	3.0741515646	2.968923	2.821102841	2.6520823101	2.673401	3.4925647665	3.02183	4.042409	3.340443118	5.335362	2.9361730203	4.2153223524	4.4750461625	3.9385747201	3.4789283017	3.401389	3.751248	5.6180218318	4.1258590895	3.918836	4.0988120615	2.7816850824	3.838420046	3.3309157131	3.339297	3.4965936464	4.132134625	4.481726	2.3956916536	3.574679	3.1400073231	3.2139746657
CAB39	1.737531	2.4749449198	2.8724920732	2.0288944916	2.4195807533	2.846871	2.4190460897	2.154671	2.6097749017	2.4754054133	3.02077	2.538134	2.0264403759	2.9577228956	2.310799544	2.8129790526	2.995317	2.7469881487	2.59951	2.983125211	2.4805339149	2.622704	2.3954359256	2.325545	2.555018	3.2412926281	2.534552	2.928515799	3.0537772997	2.8601261366	2.9992831876	4.0418121288	2.619849	2.841091	2.3319985807	3.4325461331	2.716791	2.9865875644	2.6770441415	2.4761944791	2.9616900197	2.972217	3.2257111817	2.9809476485	2.692628	3.1567702527	3.618949	2.9643931962	2.8188180356
NELL2	2.479431	2.953964187	3.5003093246	3.258822114	3.2548703734	2.706475	2.7286831373	3.554282	2.9587038136	2.9083628758	4.431209	3.305966	3.3296456038	3.3851014606	4.2299167743	3.5788212387	3.987674	4.3084245686	2.694145	3.88278271	3.6927521075	2.834968	3.4493045466	3.25827	2.67935	2.0327686269	1.931985	2.6562494544	2.6358279089	2.8839344326	2.5235554802	1.1397350809	2.776331	2.768165	1.7927176224	1.3605752702	2.24242	1.8120793548	3.0166542601	3.6644804779	2.1813998595	2.942069	3.5027749126	4.0183507355	1.797727	4.4469031687	2.739578	2.8863838585	4.8037832034
CREB1	1.033936	2.28976467	1.1850779934	1.6511861633	2.0531787151	2.295374	2.4095341205	1.897603	2.0919239502	2.7703159932	1.381905	1.884769	1.5248641081	1.6857998117	1.404168642	1.7427434489	1.757014	1.7924462483	1.554698	1.788866577	1.5859082152	2.24201	1.5223652947	1.671023	1.903554	1.5256573491	1.7177	2.3822329924	1.9776727472	2.0630604281	2.2898170954	3.1762843968	2.339041	1.985431	2.1456100006	1.6159411584	2.314638	3.0297236967	2.5926092744	3.2015428621	2.5576207594	2.826499	2.5525475719	2.1690875388	2.783983	2.2608730016	2.14959	2.3274214508	1.954119643
GAA	2.131518	2.1434853896	1.8096708134	2.2285600763	1.8310758945	1.614969	1.2042165056	1.769497	1.8856452544	1.5686250319	1.694012	2.026999	2.2637955199	1.895701207	2.2810453804	2.2531106361	1.868334	1.842524602	2.082564	1.761745129	1.7610310916	1.906965	1.8227343954	2.213084	2.366243	2.6781726939	2.595489	2.6463738871	2.8255515053	2.0666287333	2.5385974456	2.3160824056	2.52998	2.193323	2.6896834827	3.081759074	1.663184	2.7387305516	2.0038650753	2.4949078195	2.1892426277	1.93425	1.5087971618	2.4882181124	2.890712	1.8904657086	3.409371	2.9013835766	1.8200676193
SDCBP	3.894338	4.5560682146	4.2363510444	4.1695944712	4.5687205083	4.681872	4.1399812334	3.959808	4.7414587081	3.8763634024	4.596295	4.423465	4.4675717075	4.6732597078	4.0700526422	4.2778030066	4.2928	4.5169545341	4.205156	4.639097767	4.2983098958	4.368022	4.0216733399	4.092722	5.322086	4.9946015645	5.01345	4.7331552343	5.6896357205	5.1772021297	5.3628169529	5.4702821817	4.183056	5.105395	5.160147698	5.5521362339	4.85988	5.582252704	4.8322917841	5.1030059983	5.4031367913	4.371068	4.9340081444	5.2021634874	4.368343	4.8342397276	4.824371	4.7353319964	4.8909881094
ANG	1.310647	2.0230384179	1.4289565704	2.5194633815	1.3056945742	1.254693	0.9706245615	0.8576579	1.0938809936	1.2784331529	1.573283	1.844473	1.6836843958	1.8691413219	2.0293150782	2.2316759356	1.732994	1.5526215271	1.472076	1.729514931	1.2847064956	1.669759	1.4313644392	1.265507	1.989601	1.3207986248	2.061185	1.530137741	0.8239906759	1.401845763	2.5006840922	2.2169608125	1.66906	1.776897	1.8213776894	2.6384676495	2.407361	1.0392278904	1.0095597294	0.7471153905	1.7165127506	1.545301	1.5158925729	1.8114165074	3.648408	2.1590298879	1.711342	1.7109165939	1.8677533068
CMTM2	2.147971	3.6162028412	3.4733273747	3.2434770611	3.3524906261	3.56258	3.3013082211	2.645803	3.1559881101	3.8239624568	3.545313	3.51039	2.6908128072	3.6215886026	2.8571946347	3.7039358293	3.433311	3.6127350453	3.896771	3.068181316	2.7671964486	4.177444	2.9102555738	2.915397	3.52547	4.0522721911	3.516071	4.5733514637	3.8373841355	2.9223580576	3.5500657759	4.3131473113	3.043664	3.861612	3.4056656647	4.108191251	3.284185	4.2672491873	3.8363878142	3.5385344325	3.5432744432	3.800532	3.9549132588	3.2744875952	2.533899	3.283992774	4.541938	4.5924507443	3.2368601834
CYP4F2	1.930955	1.5390966677	1.0914808637	1.8426956272	0.6730110714	1.399879	0.8721829775	1.246432	0.7171058115	1.6902337178	0.8665468	1.427896	1.5765574457	1.1915469728	1.5404985961	1.2030078348	1.019977	1.4650208346	1.723464	0.707994005	0.9293904722	1.309293	1.563030434	0.9065347	1.42029	1.9534807402	1.94296	1.5860337419	1.2679717925	0.8436037408	0.9541800546	1.5053467613	1.327131	1.411542	1.6871387423	1.1627907792	1.267961	1.3717184186	0.9860777143	1.4217210496	0.7909503736	1.426216	1.4046347006	1.2518366282	1.41417	0.24673908	1.571719	1.443321473	0.2808473728
ARID5A	3.043243	2.6557706693	2.0687781807	2.9581507847	1.7637278181	2.013769	1.7198122177	2.035176	1.4762942243	2.4207222635	2.121421	2.555529	2.6947729369	2.3604624853	2.6891188076	2.2084591281	2.2874	2.2902779527	2.824307	1.740496002	2.0881341986	2.310853	2.3663106656	2.200195	2.53488	3.1453172209	2.871554	2.6554919888	2.1603806199	1.7897293761	2.0477072955	2.5833435055	2.455711	2.320739	2.5279321169	2.1841806259	1.922695	2.6420759025	1.6110879203	2.6854892153	1.8577637374	2.318387	2.3130958405	2.5384208419	2.558039	2.0090935445	2.795643	2.3516638164	1.8957981845
OSTM1	1.668262	1.8683521731	1.9120771842	1.125599181	1.6186292088	2.079518	1.4579970361	1.572806	2.1925662684	1.8151992286	1.645458	1.715619	1.1339621721	1.9388982565	1.6430176359	1.8840633917	2.183544	1.8588963862	1.530654	2.450336753	1.5875664201	2.224896	1.4336861244	1.360476	1.75558	1.6629416224	1.472088	2.0083219674	1.8731788769	1.7038598117	2.0545401785	2.2688217942	1.844996	1.578421	1.2075246568	2.1155735568	1.752657	2.1562919456	1.9864522004	2.2336105032	2.3508349282	2.352615	2.5012218505	2.1911617752	2.049711	2.6418853199	1.866414	1.9009129562	2.0405532642
DOK3	3.278747	2.9035227733	2.5624059183	3.1944759815	2.1271317898	2.10975	1.8393686026	2.18846	2.1175332304	2.3889430674	2.629231	2.730393	2.9274887112	2.6376640437	2.7163186764	2.8161419506	2.443819	2.613075092	3.008902	2.39378635	2.4919900307	2.337683	2.4161430512	2.442897	2.752927	3.4945745395	3.244784	2.8681704834	2.6238659035	2.185911424	2.5677780499	3.1775571294	2.823163	2.334498	2.993417353	2.8292178015	2.114235	3.5856509155	1.9273776421	3.4533166103	2.1877297277	2.560787	2.3562183713	2.9798478921	3.173006	2.0565358706	3.113193	2.7683560034	2.5719517569
BTBD10	2.460109	2.4922945845	2.7628617987	2.2884033155	2.8351970833	3.128435	2.8773885907	2.547134	2.7602120895	2.7586234314	2.829745	2.656497	2.0562026911	2.5929764896	2.2668608852	2.5019686167	2.453457	2.8110527107	2.464282	2.583677477	2.7128038603	2.893275	2.6563470306	2.460251	2.473094	2.574970702	2.39699	2.3222444515	3.2465476669	3.0941865449	2.7108244447	3.8863130011	2.608214	2.946301	2.5123735389	3.4771806149	2.811954	3.2424956553	3.2448553585	3.1996297831	3.145773738	2.914841	3.1694335933	2.6970191725	2.637515	2.5542633855	3.076152	2.4519007865	2.3167400527
ARHGAP24	1.062765	0.7497482099	0.4657704385	1.059819725	-0.3779946	0.2654877	-0.0953311896	0.2479972	0.2776519322	0.5308444513	0.432819	0.619269	0.7553264263	0.7406141608	0.7316104876	0.7378354327	0.6853264	0.681660961	1.11588	0.04502128	0.491373906	0.4351727	0.5702347747	0.4822601	0.7151836	1.141465289	1.187806	0.8690203003	0.7474147381	0.1529178617	0.4752806579	1.4673907083	0.4507602	0.5490838	0.8391599658	0.9848069745	0.6208666	0.4345900741	-0.0920138787	0.4745336186	0.0662290223	0.5848706	0.7593542537	0.7975331709	1.119631	0.0722448742	1.144419	0.7468459061	0.2781883694
MYLIP	1.228794	2.4232029124	1.8626728742	1.3102544364	2.1449561737	2.012451	2.2513862434	2.154809	1.9768444627	1.7761085799	2.467161	1.807481	1.833319119	2.4019628396	1.8717304603	2.2372795635	2.381188	1.8454080253	1.908775	2.595729588	2.0819220793	2.65015	1.9529098829	1.656788	2.000696	2.3387340201	1.721239	1.8584405364	1.9405430865	1.9115677299	1.8939463378	2.7959422117	2.144885	1.915815	1.9334263276	2.884164608	1.934825	2.2821191367	2.0976698769	1.9168839832	2.6299875875	2.539796	2.1982919865	1.9258272234	1.581153	2.9375423376	2.494879	2.1092556506	2.2350816279
ABLIM1	3.323583	3.3623833334	3.4803204332	3.4110058721	3.103435764	2.879129	2.9731259476	3.410975	2.9261845817	3.1550502285	3.701299	3.454171	3.6972546366	3.3064616452	3.7155592429	3.5495697866	3.532159	3.8531210693	3.452183	3.725131656	3.5290482975	3.401159	3.71798623	3.697827	3.207174	3.1835647711	3.200751	3.3169521358	2.8546507148	2.9161368937	2.8336743009	2.3210410614	3.067776	3.1997	2.9815680086	2.3643559129	2.648074	2.3767654724	2.7510792282	3.1469686701	2.5887463072	3.505688	3.6108974897	3.810083077	2.728361	3.4908287086	3.71426	3.4271421841	3.7323168896
PPIL1	1.479425	1.8028557586	1.2103880859	1.2330998929	0.8989430329	1.057093	1.3478344484	1.350508	1.4119357182	1.1984058334	1.426431	1.599981	1.3445468594	1.1890625559	1.7006555969	1.8339861708	1.554759	1.3205393155	1.298193	1.909536846	1.3568126017	1.218274	1.2090537549	1.430756	1.1095	1.4841569562	1.387227	1.1135034323	0.4627326779	0.8075092491	1.1047145217	0.503553664	1.36756	1.295748	1.216705462	0.6377643927	1.002121	0.7467564211	1.2398232097	1.5198588165	1.0810691216	1.828698	1.6103542811	1.5793782419	1.390122	2.3061902438	1.221846	1.4460506359	2.5653366534
PTGS2	0.6776555	1.7286858913	2.4411280072	-0.3414291719	1.4961041862	2.429093	1.6367826506	1.940651	3.2251966785	2.756267893	1.625363	1.562542	0.4459429897	2.3604995133	1.7491044178	3.0095221093	2.577802	2.1660747662	1.791581	1.982321102	1.3813035003	3.201625	2.2985940608	1.446207	1.203588	2.1639370303	0.7960053	1.5448874518	1.3734376891	2.2432510126	2.4952006305	3.8111457918	1.491872	2.6209	0.9922805958	3.5578850728	1.58319	2.7387799613	3.328308432	1.8578205488	2.6915171447	3.506283	4.6355601788	1.0340248062	1.455313	1.2798356601	3.243763	1.3525672269	0.6372124105
SOX8	-0.1497901	-0.4423738727	0.0543892569	-0.0049495474	-0.8344770214	-0.7610047	-0.6075106628	0.1272589	-1.1231295457	-0.307535447	0.5832113	0.001735706	0.2037853439	0.9774927184	0.428469815	1.4796333618	0.3536986	0.3550384976	0.2361116	-0.642813911	0.628257517	-0.2416296	0.6975323216	0.5134345	-0.347188	-0.0011642866	-0.005502738	0.2278106762	-0.4108061237	-0.3571403624	-0.8317097992	-0.9691483734	-0.0140954	-0.1069482	-0.3405536005	-1.1953189812	-1.001163	-0.9437752975	-0.3526889831	0.0366507614	-1.154917282	0.4843651	0.0526307787	-0.1384027525	-0.5473571	-0.1068347354	0.5321097	0.544355667	0.0323234245
KLHL21	2.77012	2.7376109532	2.3936193525	2.709486038	2.1984123283	2.368871	2.1507695051	2.150154	2.6150687072	2.8818148349	2.862494	3.107672	2.6631252613	3.0114257184	3.0579947962	3.0137600887	3.178304	2.6320107397	3.087283	2.753730533	2.431864121	2.864456	2.6393150681	2.636191	2.660183	3.0231689066	2.988795	3.0731070302	2.8398283756	1.9348924372	2.8046582957	3.2237057423	2.382352	2.502872	2.7925639664	2.6413168786	2.319829	3.2107635244	2.4897480435	2.6412816747	2.4778170285	3.0474	2.9028143392	3.3107189984	2.837321	2.8039238543	3.315383	3.3394824964	2.8323949637
C15orf37	2.785276	2.1889209307	1.8218570993	2.5058981571	1.2872257718	1.866853	1.5271879244	1.72163	1.4789836294	2.1753669288	1.837201	2.186242	2.6607888628	2.0413799409	2.5124833691	2.2014025308	1.669072	2.2377780615	2.595881	1.454221833	1.7811648292	2.01694	2.238788366	1.903204	2.20919	2.8465346335	2.700392	2.680175238	1.7408390401	1.6447967779	1.8456687169	2.0150386811	1.859536	2.057226	2.3579763593	1.8315897344	1.723811	1.8105743367	1.4733843057	2.5176884576	1.2611381016	2.197786	2.1576883758	2.1223868119	2.218626	1.0294285312	2.269958	2.1104912488	1.0765672109
CTRL	1.512709	1.3119083666	1.3462463229	1.6326777988	1.213513052	1.226617	1.5594455718	1.362514	1.380812099	2.2287779719	1.175954	1.375377	1.5525876097	1.4594261867	1.346654984	1.7850619544	1.538145	1.8677790823	1.519813	0.997103245	1.4994207884	1.803252	1.523464757	1.467963	1.506072	1.1439508146	1.622179	2.0783522713	1.2608444317	1.0437312154	1.020050104	1.6797989744	1.1157	1.374548	1.1960642822	1.1752549541	1.565882	0.8729867426	1.9162577371	1.0634220082	1.4730995305	1.89497	1.7631654926	1.3059096908	1.384359	1.1646544681	1.514733	1.9645594197	0.7297575029
P2RY13	3.282907	3.5781625371	3.8586608049	3.7392778703	3.4313417761	4.180868	3.5487059516	3.264352	3.1879113906	4.0475052952	3.281802	3.188103	2.9607489045	3.73700012	2.9045805405	3.7689091223	3.527437	3.7308466997	3.720097	2.517890166	3.4724897068	4.19243	3.5668263126	3.220881	3.501723	4.0335200369	3.704812	4.048831758	4.0413953607	3.6388103426	3.9483687664	5.1752737206	3.227623	4.441709	3.826055839	4.843360405	3.722164	3.7277616267	4.3455240884	3.3361119348	3.9069518508	3.896567	4.2023326112	3.0145045973	3.236925	2.4476590613	3.577735	3.7751081338	2.324344512
ZNF514	-0.4808124	0.0496803431	0.6244656878	0.0209440612	0.7526613163	0.2018304	1.5267246009	0.6132746	0.6958373987	0.9779180814	0.1922187	0.4873855	0.5938024164	0.4386811483	-0.1970555593	0.9278524402	0.3858072	0.3040878811	-0.07670753	0.8743197	0.820497517	1.035647	0.8861478347	1.120608	-0.2876621	-0.4940350079	-0.4405008	0.2466751544	-0.3363083027	0.1876435297	0.0115216082	-0.4245750488	0.6611662	0.08517515	-0.3199469819	-0.1276208206	0.5643493	-0.0453764999	0.4443009346	0.4074639746	-0.3168725205	0.52109	0.9153046523	-0.0739251812	0.3373416	0.0196528133	-0.2121645	0.5138474214	0.8939971034
NFKBIZ	3.630542	3.2035396645	3.4584380442	3.438674206	2.5188754147	2.99264	2.6161771067	2.820037	3.2546032018	4.0305428211	3.451384	2.783145	3.1046046194	3.4920213249	3.4992505701	3.8873834494	3.724914	3.3611911136	3.771478	3.520194556	3.2787515627	3.719083	3.4676623317	2.991148	3.051187	4.0091122135	2.851106	4.3613797893	3.0658935673	3.1978723708	2.8525970304	4.4582314421	3.32452	3.592854	2.7012816543	3.6950206327	2.31163	3.2144797764	2.8551220136	3.3851257995	2.6212907217	3.726491	4.1338637448	3.2816087798	3.60927	3.6480027628	4.462037	4.1945951719	3.008698233
CAMK1	3.146938	2.5557459362	2.4863520087	2.3574217544	2.0845670132	1.872617	2.2165734686	1.765275	0.85346608	1.5559431022	2.12699	2.279216	2.4076397649	2.6998109772	2.0150255597	2.4677572591	2.318903	1.9773226722	2.546814	1.989643421	2.0221927252	1.975319	1.4188628134	1.983188	2.562111	2.1289312946	1.929561	1.9441748958	1.4525710517	1.5912432606	2.351528149	1.2595469677	2.129614	1.324409	1.7106857434	1.5098296307	1.140272	2.5867518057	0.9403798302	1.8016040989	1.4608446864	1.768304	1.5324336201	2.4464706914	2.738388	2.503416261	0.967284	2.1438856509	2.5248310113
LRRC25	2.578681	2.1982599149	2.7361961161	2.9907236947	1.8093214483	2.846306	1.4261758947	2.154361	2.5398366363	2.3672379258	2.866899	2.479852	2.4876221986	2.434906977	2.4521120398	2.6932039229	2.439563	3.3333735411	3.38869	2.727630755	2.8045935939	3.227931	2.1423551005	1.966791	2.594153	3.4887950604	4.06005	3.1823308752	2.8021092027	2.2175731145	2.3680787734	2.7389862214	1.597758	2.236471	3.5781957431	3.1532742261	2.444532	2.1657805188	2.9069087729	2.1506882217	1.6964220144	2.561672	2.3287044936	2.5484326732	2.985054	2.7773013301	4.035347	3.292716198	2.2967416359
PRDM1	1.751351	1.9361886042	1.7238127433	1.9837427263	2.00312206	2.084799	2.4370840996	2.123477	2.0007961969	2.5638999249	1.402734	1.762375	1.7807605786	1.5986504036	1.5756626733	1.4901999781	1.613967	1.5888111307	1.676433	1.186426984	1.5959524657	2.106293	1.8746278208	1.638965	1.764518	1.8022064101	1.739583	2.0701403135	2.1285309818	1.9565513537	2.1006469637	2.7428559353	2.052411	2.225096	1.7346445069	1.5918761949	1.949366	2.5791846584	2.2933376064	2.3239399976	2.3815263311	2.384127	2.0304223329	1.1850775295	1.166705	1.3438627911	1.487717	1.4397675679	1.1642139796
FAIM3	3.080227	3.629957969	3.7929138417	3.363289193	3.8414830941	3.159395	3.3037599916	3.852975	4.1937402409	3.0836859785	3.954903	3.667554	3.7318074893	3.7515732381	4.0815424162	3.9186141462	3.915759	3.6025981723	3.442297	4.490871518	3.9888418914	3.689065	4.0830502219	4.06846	3.406537	2.5609693828	2.550751	2.765768172	3.1487802582	3.174213523	3.0974807723	2.0159038326	3.693933	3.322482	2.6134157034	2.0590367064	2.697455	2.6120919629	3.034085197	3.352982488	3.0365993625	3.129571	3.0950057224	4.06877135	2.165562	4.1472937187	3.479575	3.0656251799	4.4981017424
ORMDL3	3.018452	2.3045849236	1.894042118	2.8775756774	1.9224142574	1.877699	1.4479856579	2.286731	1.6533797715	1.738040884	2.231085	2.807358	2.5568024208	2.4886138493	3.0445450262	2.5886082216	1.996049	2.0353712859	3.028464	2.153571377	1.7055352588	1.833495	2.2428569119	2.294268	2.306575	2.6287937412	2.124297	1.8793877587	1.9774876202	1.3178848582	2.0570274076	1.1194313017	1.643896	1.406283	2.2623354379	1.2606506183	1.341115	1.4499829811	1.5581443441	1.5398445917	1.3276117908	2.010504	2.0299667754	3.1071291389	1.877959	2.3217611294	2.299056	2.1411332232	2.0773127339
CREB5	2.395726	2.645429791	2.4665298133	2.8589880368	1.7886633183	2.337989	1.8864465266	1.870038	2.0875028324	3.1223680137	2.553071	2.337147	2.2648902432	2.4398321242	2.2164584016	2.2456690889	2.274687	2.6216631648	2.754962	1.754547606	2.0068574842	2.680205	2.3141975479	1.804139	2.790424	3.2235299671	2.870881	3.4810511754	2.2560920059	2.023675337	2.370947308	3.0994950679	2.352957	2.144068	2.6214414913	2.6731838243	2.013351	2.6776298738	1.9838335796	2.4217446928	1.592032677	2.487743	2.2330088458	2.5326761075	1.797092	1.6831096416	2.819624	2.9784898904	1.7880261579
LRRK2	3.877983	3.3381947189	3.6769429582	3.6004293326	3.6566039774	4.103047	3.3773245059	3.480099	4.0092776795	4.0069310375	3.678847	3.722482	3.3729228275	3.6924678365	3.0932465887	3.518013669	3.290268	3.7634931692	3.31222	3.34940784	3.9266324498	3.757024	3.4935731661	3.389622	4.08428	4.3078945699	3.97517	4.4193739549	4.9633391198	4.2052529759	4.1164710327	4.6874574628	3.504211	4.343955	4.2279552263	5.147244817	4.21248	4.7557162044	3.9797086294	4.1371289777	4.4439406144	3.986285	4.0371411721	3.7461336294	3.419261	3.9329970664	4.170985	4.2122048259	3.1211068256
CA4	0.4538692	0.2428593052	0.8934881166	0.9176631994	0.058412883	0.5635592	-0.3706480326	-0.5834298	0.4671462534	0.5486006363	0.4507536	0.5349929	0.9778499847	1.5071171821	0.7544230538	1.1849887189	1.052762	1.0061782136	1.721795	0.408247506	-0.1652889393	0.5021103	0.3743736499	0.1506224	0.9710732	1.6620891098	2.341907	2.6818181003	1.6501001068	0.8471590895	0.7811313592	1.9950763072	0.2088233	1.419106	1.836232021	2.5654366842	1.295841	1.1551748737	1.1381374102	0.2064929666	0.6812651028	1.775649	1.5660044879	1.8394772502	0.7205527	0.4310571517	3.179791	2.76792829	0.2087030213
KPNA3	1.785591	1.7448763505	1.7968252697	1.9249135925	2.463493804	2.323168	2.3738227811	2.153036	2.5375580981	2.0379084699	1.962571	1.601749	1.7325898033	1.7375523011	1.5817954519	1.6277626139	1.646296	1.756384074	1.621746	2.228489583	2.1681137233	1.872095	1.906306569	1.906629	2.080599	1.8488962647	1.989942	1.8125446799	2.4153582641	2.7738489349	2.6436343112	2.2773083554	2.734927	2.544807	1.8609674676	2.3844835038	2.405817	2.8960610843	2.6171784211	2.830505304	3.0342061851	2.113082	2.3141376876	1.8387433737	2.055864	2.1417046727	1.632823	1.7329063301	2.1623585844
SKAP1	2.107744	2.832025853	3.2329191811	2.7416077016	3.4619400915	3.154222	3.7297746696	3.424747	2.6124450202	3.0158991551	3.310381	3.164524	3.1071160485	2.7814022217	2.5332849723	2.8029595042	2.723058	3.2577405913	2.475107	3.379453397	3.1721763067	3.143705	3.3142571303	3.4532	2.735234	2.1614582226	2.152288	2.400008104	2.6954168769	2.8263493025	2.5724685919	1.8316047483	2.81158	3.074225	2.017242286	1.8357817286	2.636596	2.614421255	2.9494939787	2.5229827233	3.1233369	2.412414	2.6299067777	2.1902667278	1.79063	2.8355447232	2.171947	2.6419109639	3.2950414641
SNX3	4.23036	3.4946502133	3.925050522	4.06867645	3.6473834823	3.591937	3.667219831	3.309487	3.6193617492	3.5211449003	3.853465	3.365113	3.2568979367	3.9370161384	3.5082947164	4.0617078781	3.888868	3.7723095538	3.530702	3.835689046	3.3690178168	3.653479	3.8403373298	3.100066	3.818506	4.7050216191	4.701454	4.1783110628	3.9282905847	3.7068375289	4.1479624385	4.4786870663	3.548414	3.797068	4.5383402006	4.4340228042	3.84396	3.407550735	3.7389684477	3.369730753	3.6825113238	4.263776	4.1295673291	4.1887023113	4.291225	3.4083153714	3.565521	4.2704252185	3.4811333532
SELM	0.6957243	0.725095788	0.7096888681	0.7665628423	0.3356665188	0.05841102	0.653556921	0.4420876	0.7379094691	0.6503818668	1.132256	0.829738	1.0247212914	0.6966916096	1.324433585	1.1402036068	1.59961	0.5727109467	0.9688552	1.463244877	1.0203881215	0.938463	1.019995408	1.219627	0.6654568	0.6446927094	0.4599154	0.4241865941	-0.4254843127	-0.2706002903	0.104352101	-0.143545252	0.9460465	0.3947929	0.2474737572	-0.01043937	-0.1293838	-0.0962303774	0.1882318484	0.0952396787	0.0843183364	0.573971	0.8180841878	0.6258709974	0.6829641	0.7841208945	0.7454073	0.6199681098	1.764012438
MAPK13	1.660876	1.5517783178	1.8600179959	1.7086208987	1.5183362046	1.619659	1.4468186744	1.623456	1.3364425214	1.729699041	1.705168	1.647858	1.6888923889	1.6954597346	1.8717031575	1.9923269258	2.285352	2.0737554212	2.106502	1.676437009	1.655228499	1.872498	1.6506381497	1.973338	1.585347	1.7002438882	1.782673	2.3391475466	1.3097865172	1.2079906612	1.0567099533	1.7707344665	1.384147	1.617756	1.4151332802	1.7555768213	1.391216	0.9822863767	1.9774190388	1.0601494675	1.28116052	1.6889	1.7096203873	1.7315931228	0.9894586	1.5449742133	2.195365	2.3820879985	1.6327422838
MIF	2.683302	3.578121926	3.6006480475	3.0746762187	3.818541394	3.511186	3.9492610937	3.820948	3.5526579605	3.5034659145	3.48637	3.042277	3.0874884199	3.236832015	3.0654935853	3.5183813362	3.323519	2.655259427	3.083979	3.457529071	3.4075672728	3.486269	3.6490063486	3.517812	3.408974	2.3756275111	2.433054	2.9721830521	3.0484802613	3.1926793401	3.1275522547	2.922373792	3.545947	3.361844	2.7869356579	3.0305708819	3.615457	2.9516514408	3.6602747329	3.1905033521	3.1410666994	2.628352	2.7668757181	2.1676830067	2.867708	3.148956189	2.337193	3.0202827227	3.7597100194
ABHD4	1.74965	1.4260653987	1.0422236036	1.6353463883	0.8242055952	1.117878	0.8440849363	0.6656439	1.0208515115	1.2185878221	0.9314984	1.484854	1.5342874563	1.2482662195	1.3303433678	0.8859832578	1.082209	1.1194901399	1.469958	0.969237488	0.9497894175	1.354871	1.1848012883	1.205271	1.454637	1.8299297888	1.716943	1.1988728562	1.5190585382	0.6934653402	1.3710811434	1.4293897841	1.448228	1.469848	1.5299357673	0.8592468891	0.8239276	2.1756445687	0.7909668937	1.6651697204	0.9940884644	1.059554	1.1623442296	1.1943356766	1.730315	0.7333485096	1.717759	1.3013806465	0.6777652776
SPOCK2	2.060508	2.5837239944	2.9389553907	3.0448303567	2.8600086768	2.678119	2.3103440046	2.935196	2.9459768531	2.0991712307	3.194231	2.718196	3.1980307465	2.6737569233	3.2459589033	2.9063433024	3.200664	2.3590986706	2.545746	3.17010845	2.9516978828	2.394677	3.0305884688	3.300982	2.915037	2.001586466	2.407287	2.5820806193	2.5035359863	2.6671480033	2.3210864271	1.2620313395	2.350504	2.498051	2.3918615611	1.7407029281	2.312694	1.9033134192	2.2520790522	2.1062386244	2.4741142582	2.378193	2.292976682	2.9376414713	1.171375	2.9778422585	2.682749	2.670700837	3.2259857976
FCN1	4.818743	4.4688283031	4.7759245312	4.7933795871	4.6331104211	4.099214	3.7954987828	3.44759	4.4778039197	3.4946307787	4.529584	4.45833	4.7166372595	4.7298409608	4.4845855201	4.7273901578	4.748735	4.4665606565	4.3306	4.472089259	4.3464307388	3.939512	3.6919023112	4.221094	5.265071	4.8054187277	6.054024	4.9141028529	4.656115659	5.0053009192	4.6649798229	4.58057015	4.432338	4.840991	5.5911139048	5.242883192	5.040482	4.1684577526	4.2849284229	3.981350949	4.3717927805	4.616756	4.5823891123	4.8251695167	5.421744	4.3995753021	5.08329	5.1785034097	4.6665962466
TRIB2	1.735826	1.8786455779	2.3155066415	1.8461778928	1.9584353928	1.476213	2.0618851259	2.32795	2.2121989189	2.4234925359	2.427723	2.114319	1.9609342317	2.2552849279	2.2110617294	2.7728634145	3.094122	2.3560674893	2.190518	2.519089609	2.5701439542	2.115468	2.6724542163	2.473269	1.680744	1.601861046	1.178979	1.8090937676	1.6614345615	1.6880159039	1.4035838178	0.904039992	2.23199	1.839995	0.9337626313	0.6578611236	1.248909	0.5779156205	1.9095430664	1.375060211	1.017091123	2.474715	2.4172292844	2.3964907905	0.5856044	2.9053187659	2.444493	2.2999901498	2.4361034
WWC3	2.84917	2.8840478131	2.8323565811	2.9850525546	2.6879452162	2.476098	2.4932030183	2.20942	2.6415678207	2.7222405972	2.967576	3.121604	2.5302967279	2.7591864932	2.6260560692	2.986231378	3.298977	3.163504726	3.047933	2.922066697	2.6620056242	3.221466	2.8081414248	2.868106	2.985473	3.0630912342	3.091936	3.5036655753	3.4406614919	2.4377152958	2.6175315245	3.2166594617	2.466933	3.012571	3.280919952	3.0176298876	2.686919	2.999151007	2.5190048429	2.4398585275	2.9034728724	3.477225	3.1248508219	3.6105817895	2.38778	3.3045210547	3.540383	3.8821792479	3.0087376162
CLIC4	1.535879	1.2810524722	1.5223750709	1.4339948069	2.2421310012	1.42979	1.3527445825	1.249459	2.2331873794	0.8715983124	0.9605097	0.8682161	1.38978541	1.4071514723	1.0864482389	1.2817303808	0.8923154	1.2179022132	0.8639981	1.23810189	1.8388565125	1.164972	1.6443853723	1.380338	1.300484	1.3265050932	1.869328	1.4235752231	1.7490923585	2.4755628625	2.0259568705	1.6652510845	2.089383	1.752236	2.3025166144	2.5899916331	1.748169	1.7058084045	1.6488129641	1.8892436854	2.0790489642	1.307529	1.6185986604	1.820288148	1.761261	1.5397603525	1.248723	1.192905365	1.7434649636
DPF2	1.968895	2.3745062268	2.5636450073	2.2001841155	2.4004090297	2.346115	2.1897589863	1.561733	2.1807208429	1.6220446421	2.585778	2.826694	2.5251501175	2.6060543711	2.4739221208	2.7685557671	2.521697	2.8743878841	2.490629	2.790964719	2.3563661743	2.509533	2.0649283642	2.488875	2.821181	2.5126726697	2.259599	2.3194710261	3.0166613252	2.2139773794	2.1410418959	2.4011282565	1.482415	1.910567	2.5133189568	2.48232683	1.876397	2.2415099909	2.2355009137	1.5026816572	2.3002211302	2.109221	2.1716428158	2.8082886173	2.289259	2.8051001314	2.802482	2.6627205499	2.35822467
ATP6AP1	2.675644	2.8198875249	3.1820972478	3.2650069553	2.8041365162	2.856658	2.4642273688	2.701322	2.8401697202	2.7316049553	2.920985	2.899533	3.2051337763	3.2053940027	2.886742898	3.1688492925	3.302228	3.4879915714	3.059846	2.95023892	2.8443699363	3.035723	2.8539088549	3.193667	3.48351	2.8645687223	3.988749	3.7975920369	3.5365135424	3.446506172	2.7425339975	3.6606138192	2.618301	3.241682	3.7472520838	3.8321191857	3.157137	2.6450654202	3.2198507368	1.7657251741	3.1619520259	3.480009	3.4467785871	3.3364158333	3.041369	3.269998775	3.798564	3.8421972553	2.8507588384
HK3	3.071926	2.2097151112	3.0625878168	2.1198154624	1.9474989284	1.802771	1.5166995944	1.799492	2.8207168805	2.5311267236	2.454277	1.545118	1.9409706959	2.4540779232	1.9950304546	2.5179719845	2.657979	1.5443961713	2.063318	2.532411988	2.0782767638	2.005325	1.6077825829	1.751117	2.889596	3.264599385	2.537178	3.0050565342	2.6616872835	2.0944050451	2.8141635637	3.4120168441	2.613777	2.075276	2.5175625423	3.3429531515	1.91435	2.9953026483	1.9482996693	2.7348391743	2.2714184153	2.190412	2.3227574757	3.0975660384	3.710716	2.5155845947	2.965681	3.5853191931	2.3882290593
[truncated: 392 more rows]
[truncated: 146 more columns]
